# Supplementary material for: Machine Learning Uncovers Adverse Drug Effects on Intestinal Bacteria
Source: Pharmaceutics. 2021 Jul 6;13(7):1026. doi: 10.3390/pharmaceutics13071026 (PMC8308984; doi:10.3390/pharmaceutics13071026)
Supplement: Supplementary file 1 [file pharmaceutics-13-01026-s001.zip]

Archive with 3 entries (3 files):
- dataset1.xlsx
- Drugs vs bacteria best model.ipynb
- pharmaceutics-1230249 supp for proof.pdf
