# Supplementary material for: Machine Learning Uncovers Adverse Drug Effects on Intestinal Bacteria
Source: Pharmaceutics. 2021 Jul 6;13(7):1026. doi: 10.3390/pharmaceutics13071026 (PMC8308984; doi:10.3390/pharmaceutics13071026)
Supplement: Supplementary file 1 [file pharmaceutics-13-01026-s001.zip › dataset1.xlsx]

## Sheet: All_data
Drug	SMILES	ABC	ABCGG	nAcid	nBase	SpAbs_A	SpMax_A	SpDiam_A	SpAD_A	SpMAD_A	LogEE_A	VE1_A	VE2_A	VE3_A	VR1_A	VR2_A	VR3_A	nAromAtom	nAromBond	nAtom	nHeavyAtom	nSpiro	nBridgehead	nHetero	nH	nB	nC	nN	nO	nS	nP	nF	nCl	nBr	nI	nX	ATS0dv	ATS1dv	ATS2dv	ATS3dv	ATS4dv	ATS5dv	ATS6dv	ATS7dv	ATS8dv	ATS0d	ATS1d	ATS2d	ATS3d
Rifabutin	CC1C=CC=C(C(=O)N=C2C(=C3C(=C4C2=NC5(N4)CCN(CC5)CC(C)C)C6=C(C(=C3O)C)OC(C6=O)(OC=CC(C(C(C(C(C(C1O)C)O)C)OC(=O)C)C)OC)C)O)C	47.7078	33.5947	0	1	76.4966	2.67051	5.23678	76.4966	1.25404	5.04047	5.02994	0.082458	3.4237	12360.4	202.629	11.2305	10	11	123	61	1	5	15	62	0	46	4	11	0	0	0	0	0	0	0	856	848	1313	1518	1716	1782	1876	1641	1612	396	504	866	1050
Doxycycline hydrochloride	CC1C2C(C3C(C(=O)C(=C(C3(C(=O)C2=C(C4=C1C=CC=C4O)O)O)O)C(=O)N)N(C)C)O.Cl	25.2791	21.3277	0	1	0	0	0	0	0	0	0	0	0	0	0	0	6	6	58	33	0	0	11	25	0	22	2	8	0	0	0	1	0	0	1	518.444	493	806	1139	1287	1087	805	631	453	209	274	479	608
Chlortetracycline hydrochloride	CC1(C2CC3C(C(=O)C(=C(C3(C(=O)C2=C(C4=C(C=CC(=C41)Cl)O)O)O)O)C(=O)N)N(C)C)O.Cl	26.1927	22.047	0	1	0	0	0	0	0	0	0	0	0	0	0	0	6	6	58	34	0	0	12	24	0	22	2	8	0	0	0	2	0	0	2	528.049	510.111	831.444	1146.56	1242.22	1068.44	858.444	663.111	513	216	280	489	615
Tosufloxacin hydrochloride	C1CN(CC1N)C2=C(C=C3C(=O)C(=CN(C3=N2)C4=C(C=C(C=C4)F)F)C(=O)O)F.Cl	23.0292	18.7065	1	1	0	0	0	0	0	0	0	0	0	0	0	0	16	17	46	30	0	0	11	16	0	19	4	3	0	0	3	1	0	0	4	554.444	501	767	901	944	879	851	829	541	176	222	349	396
Chloramphenicol	C1=CC(=CC=C1C(C(CO)NC(=O)C(Cl)Cl)O)[N+](=O)[O-]	14.6367	13.2917	0	0	24.2125	2.33605	4.67209	24.2125	1.21062	3.87438	3.93068	0.196534	2.06196	112.717	5.63584	5.41803	6	6	32	20	0	0	9	12	0	11	2	5	0	0	0	2	0	0	2	319.21	254.667	362.827	353.556	340.667	319.778	224.778	227.333	159.333	106	131	183	207
Minocycline hydrochloride	CN(C)C1C2CC3CC4=C(C=CC(=C4C(=C3C(=O)C2(C(=C(C1=O)C(=O)N)O)O)O)O)N(C)C.Cl	26.0671	21.4578	0	1	0	0	0	0	0	0	0	0	0	0	0	0	6	6	62	34	0	0	11	28	0	23	3	7	0	0	0	1	0	0	1	516.444	499	795	1077	1142	966	778	622	573	216	278	487	603
Meclocycline sulfosalicylate	CN(C)C1C2C(C3C(=C)C4=C(C=CC(=C4C(=C3C(=O)C2(C(=C(C1=O)C(=O)N)O)O)O)O)Cl)O.C1=CC(=C(C=C1S(=O)(=O)O)C(=O)O)O	36.6171	32.0557	2	1	0	0	0	0	0	0	0	0	0	0	0	0	12	12	74	47	0	0	18	27	0	29	2	14	1	0	0	1	0	0	1	810.049	682.111	1221.44	1496.22	1651.44	1335.89	1134.33	680.111	497	287	364	594	724
Demeclocycline hydrochloride	CN(C)C1C2CC3C(C4=C(C=CC(=C4C(=C3C(=O)C2(C(=C(C1=O)C(=O)N)O)O)O)O)Cl)O.Cl	25.3195	21.1414	0	1	0	0	0	0	0	0	0	0	0	0	0	0	6	6	55	33	0	0	12	22	0	21	2	8	0	0	0	2	0	0	2	520.049	494.111	805.444	1113.78	1197.44	1024.44	823.444	642.111	500	206	269	461	577
Methacycline hydrochloride	CN(C)C1C2C(C3C(=C)C4=C(C(=CC=C4)O)C(=C3C(=O)C2(C(=C(C1=O)C(=O)N)O)O)O)O.Cl	25.2791	21.3277	0	1	0	0	0	0	0	0	0	0	0	0	0	0	6	6	56	33	0	0	11	23	0	22	2	8	0	0	0	1	0	0	1	528.444	505	827	1176	1336	1131	840	652	466	207	270	467	587
Chlorhexidine	C1=CC(=CC=C1NC(=NC(=NCCCCCCN=C(N)N=C(N)NC2=CC=C(C=C2)Cl)N)N)Cl	25.4051	18.1846	0	10	42.2067	2.24118	4.48237	42.2067	1.24137	4.4037	5.14847	0.151425	2.86247	328.18	9.65236	7.01734	12	12	64	34	0	0	12	30	0	22	10	0	0	0	0	2	0	0	2	393.21	410.222	509.333	437.333	418.222	362.222	342.222	297.444	250.222	188	222	326	354
Florfenicol	CS(=O)(=O)C1=CC=C(C=C1)C(C(CF)NC(=O)C(Cl)Cl)O	15.5806	14.05	0	0	24.81	2.36549	4.73099	24.81	1.18143	3.92926	3.98979	0.18999	2.12568	133.765	6.36977	5.63802	6	6	35	21	0	0	9	14	0	12	1	4	1	0	1	2	0	0	3	315.654	202	354.827	347.556	353.333	339.778	213.222	215.333	130.667	116	142	205	227
Ciloxan	C1CC1N2C=C(C(=O)C3=CC(=C(C=C32)N4CCNCC4)F)C(=O)O.O.Cl	19.2059	15.4871	1	1	0	0	0	0	0	0	0	0	0	0	0	0	10	11	47	26	0	0	9	21	0	17	3	4	0	0	1	1	0	0	2	400.444	366	538	622	640	555	449	301	167	155	200	312	364
Rifapentine	CC1C=CC=C(C(=O)NC2=C(C(=C3C(=C2O)C(=C(C4=C3C(=O)C(O4)(OC=CC(C(C(C(C(C(C1O)C)O)C)OC(=O)C)C)OC)C)C)O)O)C=NN5CCN(CC5)C6CCCC6)C	48.9722	34.7941	0	1	79.7954	2.63936	5.2123	79.7954	1.26659	5.06665	4.68029	0.0742903	3.38391	11780	186.984	11.2147	10	11	127	63	0	5	16	64	0	47	4	12	0	0	0	0	0	0	0	884	861	1286	1514	1707	1778	1805	1666	1693	402	515	867	1063
Azithromycin	CCC1C(C(C(N(CC(CC(C(C(C(C(C(=O)O1)C)OC2CC(C(C(O2)C)O)(C)OC)C)OC3C(C(CC(O3)C)N(C)C)O)(C)O)C)C)C)O)(C)O	39.7496	32.759	0	2	62.3489	2.4814	4.95744	62.3489	1.19902	4.8566	6.26793	0.120537	3.48411	480.171	9.23405	7.8228	0	0	124	52	0	0	14	72	0	38	2	12	0	0	0	0	0	0	0	660	587	882	1094	1102	1097	1273	1382	1375	346	439	785	976
Clindamycin hydrochloride	CCCC1CC(N(C1)C)C(=O)NC(C2C(C(C(C(O2)SC)O)O)O)C(C)Cl.Cl	20.2412	18.224	0	1	0	0	0	0	0	0	0	0	0	0	0	0	0	0	62	28	0	0	10	34	0	18	2	5	1	0	0	2	0	0	2	306.494	267	396.111	507.778	428.444	348.556	338.519	282.333	217.222	170	221	376	438
Clarithromycin	CCC1C(C(C(C(=O)C(CC(C(C(C(C(C(=O)O1)C)OC2CC(C(C(O2)C)O)(C)OC)C)OC3C(C(CC(O3)C)N(C)C)O)(C)OC)C)C)O)(C)O	39.5502	32.9846	0	1	63.1752	2.49359	4.98717	63.1752	1.21491	4.85683	6.2716	0.120608	3.48469	471.63	9.06981	7.80485	0	0	121	52	0	0	14	69	0	38	1	13	0	0	0	0	0	0	0	694	609	913	1135	1193	1224	1409	1467	1458	343	437	774	977
Clinafloxacin	C1CC1N2C=C(C(=O)C3=CC(=C(C(=C32)Cl)N4CCC(C4)N)F)C(=O)O	20.0509	17.0312	1	1	32.0124	2.571	5.10712	32.0124	1.2805	4.20023	4.38742	0.175497	2.39503	186.567	7.46267	6.14508	10	11	42	25	0	0	8	17	0	17	3	3	0	0	1	1	0	0	2	389.605	378.111	569.222	657	680.667	583.778	460.444	310.556	171	159	209	331	376
Tetracycline hydrochloride	CC1(C2CC3C(C(=O)C(=C(C3(C(=O)C2=C(C4=C1C=CC=C4O)O)O)O)C(=O)N)N(C)C)O.Cl	25.4167	21.3035	0	1	0	0	0	0	0	0	0	0	0	0	0	0	6	6	58	33	0	0	11	25	0	22	2	8	0	0	0	1	0	0	1	520.444	500	815	1121	1213	1049	840	635	482	211	274	479	603
Linezolid	CC(=O)NCC1CN(C(=O)O1)C2=CC(=C(C=C2)N3CCOCC3)F	18.6606	14.8068	0	0	30.738	2.43379	4.81744	30.738	1.28075	4.10446	4.21138	0.175474	2.31326	222.174	9.25726	6.27893	6	6	44	24	0	0	8	20	0	16	3	4	0	0	1	0	0	0	1	400	353	492	470	441	450	450	287	238	144	182	291	321
Moxifloxacin	COC1=C2C(=CC(=C1N3CC4CCCNC4C3)F)C(=O)C(=CN2C5CC5)C(=O)O	23.3272	18.8345	1	1	38.239	2.5824	5.12619	38.239	1.31859	4.35132	4.66471	0.160852	2.60474	259.259	8.93996	6.62254	10	11	53	29	0	0	8	24	0	21	3	4	0	0	1	0	0	0	1	450	435	664	812	872	767	618	495	266	190	254	417	495
Thiamphenicol	CS(=O)(=O)C1=CC=C(C=C1)C(C(CO)NC(=O)C(Cl)Cl)O	15.5806	14.05	0	0	24.81	2.36549	4.73099	24.81	1.18143	3.92926	3.98979	0.18999	2.12568	133.765	6.36977	5.63802	6	6	36	21	0	0	9	15	0	12	1	5	1	0	0	2	0	0	2	291.654	198	348.827	333.556	327.333	309.778	198.111	207.333	129.333	117	143	207	232
Oxytetracycline dihydrate	CC1(C2C(C3C(C(=O)C(=C(C3(C(=O)C2=C(C4=C1C=CC=C4O)O)O)O)C(=O)N)N(C)C)O)O.O.O	26.1523	22.2287	0	1	0	0	0	0	0	0	0	0	0	0	0	0	6	6	63	35	0	0	13	28	0	22	2	11	0	0	0	0	0	0	0	582	521	860	1232	1428	1235	912	720	482	220	283	500	632
Rifampicin	CC1C=CC=C(C(=O)NC2=C(C(=C3C(=C2O)C(=C(C4=C3C(=O)C(O4)(OC=CC(C(C(C(C(C(C1O)C)O)C)OC(=O)C)C)OC)C)C)O)O)C=NN5CCN(CC5)C)C	45.5865	32.9636	0	1	73.9072	2.63935	5.21226	73.9072	1.25266	4.99516	4.66665	0.0790958	3.31539	9527.14	161.477	10.9369	10	11	117	59	0	5	16	58	0	43	4	12	0	0	0	0	0	0	0	860	827	1234	1470	1665	1732	1759	1626	1649	372	469	788	959
2-Oxazolidinone, 3-[[(5-nitro-2-furanyl)methylene]amino]-	C1COC(=O)N1N=CC2=CC=C(O2)[N+](=O)[O-]	12.2681	11.2928	0	0	20.1112	2.32041	4.45956	20.1112	1.25695	3.69563	3.7805	0.236281	1.79986	71.8373	4.48983	4.74441	5	5	23	16	0	0	8	7	0	8	3	5	0	0	0	0	0	0	0	342	295	432	343	249	204	253	187	134	87	105	146	127
Niridazole	C1CN(C(=O)N1)C2=NC=C(S2)[N+](=O)[O-]	10.8135	10.4067	0	0	17.579	2.3936	4.58491	17.579	1.25564	3.57578	3.46621	0.247586	1.57953	61.8192	4.41566	4.46069	5	5	20	14	0	0	8	6	0	6	4	3	1	0	0	0	0	0	0	268.444	222.333	322.333	224.667	247	173	126	156	0	78	96	138	125
Carbadox	COC(=O)NN=CC1=[N+](C2=CC=CC=C2[N+](=C1)[O-])[O-]	14.3085	12.0753	0	0	24.2917	2.43793	4.87587	24.2917	1.27851	3.85409	3.576	0.188211	1.9161	279.83	14.7279	6.27603	10	11	29	19	0	0	8	10	0	11	4	4	0	0	0	0	0	0	0	362	312	444	471	408	339	243	282	219	104	126	183	193
Penicillin G sodium	CC1(C(N2C(S1)C(C2=O)NC(=O)CC3=CC=CC=C3)C(=O)[O-])C.[Na+]	18.1288	15.374	1	1	0	0	0	0	0	0	0	0	0	0	0	0	6	6	41	24	0	0	8	17	0	16	2	4	1	0	0	0	0	0	0	356.444	311.667	432.667	452	436.333	392.333	268.667	249	261	143	183	294	307
Nadifloxacin	CC1CCC2=C3N1C=C(C(=O)C3=CC(=C2N4CCC(CC4)O)F)C(=O)O	20.758	16.1642	1	0	33.4658	2.57852	5.15705	33.4658	1.28715	4.21247	4.35869	0.167642	2.42768	228.201	8.77696	6.38574	10	11	47	26	0	0	7	21	0	19	2	4	0	0	1	0	0	0	1	410	390	599	700	719	602	464	367	200	167	219	367	452
Gatifloxacin	CC1CN(CCN1)C2=C(C=C3C(=C2OC)N(C=C(C3=O)C(=O)O)C4CC4)F	21.3558	17.6912	1	1	34.7638	2.57532	5.12478	34.7638	1.28755	4.26531	4.43743	0.164349	2.48333	235.373	8.7175	6.45442	10	11	49	27	0	0	8	22	0	19	3	4	0	0	1	0	0	0	1	434	413	621	775	834	723	556	395	202	172	224	361	428
Sarafloxacin	C1CN(CCN1)C2=C(C=C3C(=C2)N(C=C(C3=O)C(=O)O)C4=CC=C(C=C4)F)F	22.1437	17.2467	1	1	36.4157	2.52537	5.05074	36.4157	1.30056	4.27452	4.45931	0.159261	2.52461	262.302	9.36794	6.59912	16	17	45	28	0	0	8	17	0	20	3	3	0	0	2	0	0	0	2	484	449	663	753	767	740	695	620	454	169	216	338	402
Rifaximin	CC1C=CC=C(C(=O)NC2=C(C3=C(C4=C(C(=C3O)C)OC(C4=O)(OC=CC(C(C(C(C(C(C1O)C)O)C)OC(=O)C)C)OC)C)C5=C2N6C=CC(=CC6=N5)C)O)C	44.6891	32.1843	0	0	71.9159	2.67178	5.24455	71.9159	1.26168	4.97665	4.96951	0.0871843	3.34379	12029.9	211.05	11.1356	17	20	108	57	0	5	14	51	0	43	3	11	0	0	0	0	0	0	0	844	846	1312	1525	1721	1797	1891	1619	1553	365	463	783	947
Furaltadone hydrochloride	C1COCCN1CC2CN(C(=O)O2)N=CC3=CC=C(O3)[N+](=O)[O-].Cl	17.925	14.5128	0	1	0	0	0	0	0	0	0	0	0	0	0	0	5	5	41	24	0	0	11	17	0	13	4	6	0	0	0	1	0	0	1	428.444	371	532	470	375	355	413	342	291	135	168	257	257
Meropenem	CC1C2C(C(=O)N2C(=C1SC3CC(NC3)C(=O)N(C)C)C(=O)O)C(C)O	20.2982	18.1248	1	1	31.7122	2.64199	5.14123	31.7122	1.2197	4.20297	3.76863	0.144947	2.28222	608.387	23.3995	7.36632	0	0	51	26	0	0	9	25	0	17	3	5	1	0	0	0	0	0	0	370.444	335.667	486.333	483.333	483.667	376.333	324.333	383	316	167	217	361	399
Erythromycin	CCC1C(C(C(C(=O)C(CC(C(C(C(C(C(=O)O1)C)OC2CC(C(C(O2)C)O)(C)OC)C)OC3C(C(CC(O3)C)N(C)C)O)(C)O)C)C)O)(C)O	39.002	32.3139	0	1	61.4287	2.48695	4.97389	61.4287	1.20448	4.83879	6.29493	0.12343	3.46898	446.607	8.757	7.73092	0	0	118	51	0	0	14	67	0	37	1	13	0	0	0	0	0	0	0	682	599	903	1117	1169	1185	1359	1407	1403	337	429	759	951
Josamycin	CC1CC=CC=CC(C(CC(C(C(C(CC(=O)O1)OC(=O)C)OC)OC2C(C(C(C(O2)C)OC3CC(C(C(O3)C)OC(=O)CC(C)C)(C)O)N(C)C)O)CC=O)C)O	43.8097	33.2011	0	1	68.7819	2.48861	4.97723	68.7819	1.18589	4.95103	5.53511	0.0954329	3.46897	1932.76	33.3234	9.32456	0	0	127	58	0	0	16	69	0	42	1	15	0	0	0	0	0	0	0	820	692	979	1213	1316	1466	1558	1592	1576	359	452	777	947
Lincomycin hydrochloride	CCCC1CC(N(C1)C)C(=O)NC(C2C(C(C(C(O2)SC)O)O)O)C(C)O.Cl	20.2412	18.224	0	1	0	0	0	0	0	0	0	0	0	0	0	0	0	0	63	28	0	0	10	35	0	18	2	6	1	0	0	1	0	0	1	330.889	279.667	413	537.333	483.333	433	404.667	333	225.667	171	222	379	443
Nifuroxazide	C1=CC(=CC=C1C(=O)NN=CC2=CC=C(O2)[N+](=O)[O-])O	15.2059	12.7168	0	0	24.9525	2.30231	4.56333	24.9525	1.24763	3.90232	3.98344	0.199172	2.07529	119.735	5.98674	5.47843	11	11	29	20	0	0	8	9	0	12	3	5	0	0	0	0	0	0	0	382	338	469	437	346	271	311	253	219	107	127	174	168
Cefazolin sodium salt	CC1=NN=C(S1)SCC2=C(N3C(C(C3=O)NC(=O)CN4C=NN=N4)SC2)C(=O)O.[Na]	22.8913	18.4453	3	0	0	0	0	0	0	0	0	0	0	0	0	0	10	10	44	30	0	0	16	14	0	14	8	4	3	0	0	0	0	0	0	477.346	448.667	574.778	504.667	555.111	567.333	467.111	543	550	170	212	316	317
Piperacillin sodium salt	CCN1CCN(C(=O)C1=O)C(=O)NC(C2=CC=CC=C2)C(=O)NC3C4N(C3=O)C(C(S4)(C)C)C(=O)[O-].[Na+]	28.1138	23.2185	1	1	0	0	0	0	0	0	0	0	0	0	0	0	6	6	63	37	0	0	14	26	0	23	5	7	1	0	0	0	0	0	0	596.444	531.667	791.667	889	874.333	869	710.333	789.667	817.333	222	286	456	513
Roxithromycin	CCC1C(C(C(C(=NOCOCCOC)C(CC(C(C(C(C(C(=O)O1)C)OC2CC(C(C(O2)C)O)(C)OC)C)OC3C(C(CC(O3)C)N(C)C)O)(C)O)C)C)O)(C)O	43.8424	35.385	0	1	70.1877	2.48926	4.97852	70.1877	1.21013	4.95783	6.39129	0.110195	3.61279	2800.52	48.2849	9.69542	0	0	134	58	0	0	17	76	0	41	2	15	0	0	0	0	0	0	0	792	683	997	1238	1274	1351	1574	1666	1673	374	473	829	1028
Hexachlorophene	C1=C(C(=C(C(=C1Cl)Cl)CC2=C(C(=CC(=C2Cl)Cl)Cl)O)O)Cl	16.1079	14.4767	0	0	25.5265	2.44949	4.89898	25.5265	1.21555	3.96327	4.21889	0.200899	2.18151	103.915	4.94834	5.38551	12	12	27	21	0	0	8	6	0	13	0	2	0	0	0	6	0	0	6	235.63	250.667	338.222	321.877	260.099	265.877	262.716	125.531	20.7531	116	142	204	216
Alexidine dihydrochloride	CCCCC(CC)CN=C(N)NC(=NCCCCCCN=C(N)NC(=NCC(CC)CCCC)N)N.Cl.Cl	25.1863	19.5987	0	10	0	0	0	0	0	0	0	0	0	0	0	0	0	0	96	38	0	0	12	58	0	26	10	0	0	0	0	2	0	0	2	318.889	312	372	336	362	284	270	261	230	208	250	400	466
Tylosin	CCC1C(C=C(C=CC(=O)C(CC(C(C(C(CC(=O)O1)O)C)OC2C(C(C(C(O2)C)OC3CC(C(C(O3)C)O)(C)O)N(C)C)O)CC=O)C)C)COC4C(C(C(C(O4)C)O)OC)OC	48.5572	36.7037	0	1	78.4563	2.48074	4.96148	78.4563	1.22588	5.05907	5.26108	0.0822044	3.51663	6020.54	94.0709	10.5592	0	0	141	64	0	0	18	77	0	46	1	17	0	0	0	0	0	0	0	898	755	1110	1429	1416	1319	1505	1699	1767	405	520	893	1098
Novobiocin sodium salt	CC1=C(C=CC2=C1OC(=O)C(=C2O)NC(=O)C3=CC(=C(C=C3)[O-])CC=C(C)C)OC4C(C(C(C(O4)(C)C)OC)OC(=O)N)O.[Na+]	34.1393	25.7183	1	1	0	0	0	0	0	0	0	0	0	0	0	0	16	17	80	45	0	0	14	35	0	31	2	11	0	0	0	0	0	0	0	736	680	1035	1207	1192	1180	1056	880	910	269	331	542	625
Ticarcillin sodium	CC1(C(N2C(S1)C(C2=O)NC(=O)C(C3=CSC=C3)C(=O)[O-])C(=O)[O-])C.[Na+].[Na+]	19.6405	17.8154	2	2	0	0	0	0	0	0	0	0	0	0	0	0	5	5	41	27	0	0	12	14	0	15	2	6	2	0	0	0	0	0	0	444.889	360.667	536.333	592	662.667	483.333	376.333	409.333	340.778	152	195	310	319
9-[4-(Dimethylamino)-3-hydroxy-6-methyloxan-2-yl]oxy-3-ethyl-2,10-dihydroxy-7-(5-hydroxy-4-methoxy-4,6-dimethyloxan-2-yl)oxy-15-(2-methoxyethoxymethyl)-2,6,8,10,12,17-hexamethyl-4,16-dioxa-14-azabicyclo[11.3.1]heptadecan-5-one	CCC1C(C2C(C(C(CC(C(C(C(C(C(=O)O1)C)OC3CC(C(C(O3)C)O)(C)OC)C)OC4C(C(CC(O4)C)N(C)C)O)(C)O)C)NC(O2)COCCOC)C)(C)O	44.4401	34.8383	0	2	70.8466	2.51177	5.02354	70.8466	1.22149	4.96997	6.18993	0.106723	3.58078	1163.32	20.0572	8.81689	0	0	136	58	0	2	16	78	0	42	2	14	0	0	0	0	0	0	0	760	666	1001	1253	1255	1314	1565	1618	1615	384	493	878	1101
Spiramycin	CC1CC=CC=CC(C(CC(C(C(C(CC(=O)O1)O)OC)OC2C(C(C(C(O2)C)OC3CC(C(C(O3)C)O)(C)O)N(C)C)O)CC=O)C)OC4CCC(C(O4)C)N(C)C	45.0336	33.3463	0	2	71.3129	2.48216	4.96432	71.3129	1.20869	4.97918	5.36502	0.0909326	3.45485	2802.3	47.4967	9.71315	0	0	133	59	0	0	16	74	0	43	2	14	0	0	0	0	0	0	0	788	676	979	1213	1201	1264	1403	1538	1552	376	482	833	1018
Niclosamide	C1=CC(=C(C=C1[N+](=O)[O-])Cl)NC(=O)C2=C(C=CC(=C2)Cl)O	16.0509	13.59	0	0	26.0467	2.36967	4.73935	26.0467	1.24032	3.95432	4.24222	0.202011	2.18702	109.186	5.19935	5.43499	12	12	29	21	0	0	8	8	0	13	2	4	0	0	0	2	0	0	2	345.21	312.222	445.111	434	411.778	300.556	254.556	227.778	231.605	114	137	193	208
Thimerosal	CC[Hg]SC1=CC=CC=C1C(=O)[O-].[Na+]	9.33029	8.78887	1	1	0	0	0	0	0	0	0	0	0	0	0	0	6	6	23	14	0	0	5	9	0	9	0	2	1	0	0	0	0	0	0	174.445	139.736	194.13	163.515	118.926	66.4156	42	16	0	67	79	110	114
Auranofin	CC[PH+](CC)CC.CC(=O)OCC1C(C(C(C(O1)[S-])OC(=O)C)OC(=O)C)OC(=O)C.[Au+]	22.036	21.023	1	2	0	0	0	0	0	0	0	0	0	0	0	0	0	0	67	32	0	0	12	35	0	20	0	9	1	1	0	0	0	0	0	456.738	362.333	472	512.333	595.667	704.889	567.667	403.889	254	173	206	335	385
Closantel	CC1=CC(=C(C=C1NC(=O)C2=C(C(=CC(=C2)I)I)O)Cl)C(C#N)C3=CC=C(C=C3)Cl	23.1101	18.6356	0	0	37.6067	2.43338	4.86677	37.6067	1.25356	4.31874	4.84325	0.161442	2.6762	218.401	7.28002	6.48494	18	18	44	30	0	0	8	14	0	22	2	2	0	0	0	2	0	2	4	377.258	385.467	524.133	572.711	567.913	478.667	407.911	337.067	283.649	170	209	315	352
Benzathine benzylpenicillin	CC1(C(N2C(S1)C(C2=O)NC(=O)CC3=CC=CC=C3)C(=O)O)C.CC1(C(N2C(S1)C(C2=O)NC(=O)CC3=CC=CC=C3)C(=O)O)C.C1=CC=C(C=C1)CNCCNCC2=CC=CC=C2	49.6927	41.0968	2	2	0	0	0	0	0	0	0	0	0	0	0	0	24	24	120	64	0	0	16	56	0	48	6	8	2	0	0	0	0	0	0	834.889	779.333	1029.33	1040	950	856.667	621.333	582	586	390	496	786	828
Ampicillin trihydrate	CC1(C(N2C(S1)C(C2=O)NC(=O)C(C3=CC=CC=C3)N)C(=O)O)C.O.O.O	18.8644	16.2813	1	1	0	0	0	0	0	0	0	0	0	0	0	0	6	6	52	27	0	0	11	25	0	16	3	7	1	0	0	0	0	0	0	394.444	320.667	454.667	491	454	416	302.667	268	274	157	194	314	335
Cefotaxime sodium salt	CC(=O)OCC1=C(N2C(C(C2=O)NC(=O)C(=NOC)C3=CSC(=N3)N)SC1)C(=O)[O-]	23.0292	19.339	1	0	37.41	2.57447	5.14833	37.41	1.247	4.32638	3.93169	0.131056	2.46768	593.246	19.7749	7.48422	5	5	46	30	0	0	14	16	0	16	5	7	2	0	0	0	0	0	0	546.889	476	654	700	771.333	753.667	626.333	609	496.111	172	212	316	338
Cefoperazone dihydrate	CCN1CCN(C(=O)C1=O)C(=O)NC(C2=CC=C(C=C2)O)C(=O)NC3C4N(C3=O)C(=C(CS4)CSC5=NN=NN5C)C(=O)O.O.O	34.3595	26.5969	3	0	0	0	0	0	0	0	0	0	0	0	0	0	11	11	77	46	0	0	21	31	0	25	9	10	2	0	0	0	0	0	0	766.889	693.333	975.333	990.667	1003.78	1058	1004	1208.67	1213	267	334	512	574
Amoxicillin	CC1(C(N2C(S1)C(C2=O)NC(=O)C(C3=CC=C(C=C3)O)N)C(=O)O)C	19.6809	16.7768	1	1	30.6694	2.63105	5.11709	30.6694	1.22678	4.1668	3.65056	0.146022	2.21117	752.41	30.0964	7.53957	6	6	44	25	0	0	9	19	0	16	3	5	1	0	0	0	0	0	0	378.444	346.667	490.667	525	477	438	347.667	321	296	157	200	320	344
Fusidic acid sodium salt	CC1C2CCC3(C(C2(CCC1O)C)C(CC4C3(CC(C4=C(CCC=C(C)C)C(=O)[O-])OC(=O)C)C)O)C.[Na+]	29.1213	23.6975	1	1	0	0	0	0	0	0	0	0	0	0	0	0	0	0	85	38	0	0	7	47	0	31	0	6	0	0	0	0	0	0	0	446	414	615	670	740	826	752	722	465	255	338	638	838
Nitrofurazone	C1=C(OC(=C1)[N+](=O)[O-])C=NNC(=O)N	10.2966	9.60067	0	0	16.5374	2.29393	4.39306	16.5374	1.18124	3.52286	3.14915	0.22494	1.48361	100.672	7.19088	4.94834	5	5	20	14	0	0	8	6	0	6	4	4	0	0	0	0	0	0	0	298	248	339	284	217	159	190	131	88	70	79	104	89
Benzethonium chloride	CC(C)(C)CC(C)(C)C1=CC=C(C=C1)OCCOCC[N+](C)(C)CC2=CC=CC=C2.[Cl-]	22.9711	17.3671	1	1	0	0	0	0	0	0	0	0	0	0	0	0	12	12	73	31	0	0	4	42	0	27	1	2	0	0	0	1	0	0	1	280.79	278	329	332	264	246	230	202	184	192	227	408	429
Thiostrepton	CCC(C)C1C(=O)NC(C(=O)NC(=C)C(=O)NC(C(=O)NC23CCC(=NC2C4=CSC(=N4)C(C(OC(=O)C5=NC6=C(C=CC(C6O)N1)C(=C5)C(C)O)C)NC(=O)C7=CSC(=N7)C(NC(=O)C8CSC(=N8)C(=CC)NC(=O)C(NC(=O)C9=CSC3=N9)C(C)O)C(C)(C(C)O)O)C1=NC(=CS1)C(=O)NC(=C)C(=O)NC(=C)C(=O)N)C)C	88.9881	59.8504	0	1	142.302	2.56915	5.08932	142.302	1.24827	5.65688	5.62358	0.0493297	4.16058	16373.9	143.63	12.1371	26	26	199	114	0	13	42	85	0	72	19	18	5	0	0	0	0	0	0	1712.22	1622.67	2382.33	2796	2994.33	3460.67	3594.78	3528.44	3896.33	697	876	1398	1683
Ronidazole	CN1C(=CN=C1COC(=O)N)[N+](=O)[O-]	10.3251	10.0589	0	0	16.4265	2.36837	4.56252	16.4265	1.17332	3.52983	3.19374	0.228124	1.49767	82.2494	5.87496	4.74623	5	5	22	14	0	0	8	8	0	6	4	4	0	0	0	0	0	0	0	294	240	346	262	262	172	166	88	117	74	85	123	116
Talampicillin hydrochloride	CC1(C(N2C(S1)C(C2=O)NC(=O)C(C3=CC=CC=C3)N)C(=O)OC4C5=CC=CC=C5C(=O)O4)C.Cl	27.2284	21.5546	0	1	0	0	0	0	0	0	0	0	0	0	0	0	12	12	59	35	0	0	11	24	0	24	3	6	1	0	0	1	0	0	1	522.889	503.667	770.667	804	789.667	727	649.333	615.333	577	216	279	444	478
Sparfloxacin	CC1CN(CC(N1)C)C2=C(C(=C3C(=C2F)N(C=C(C3=O)C(=O)O)C4CC4)N)F	22.3101	18.6251	1	1	35.0609	2.59244	5.16303	35.0609	1.25218	4.30277	4.49926	0.160688	2.53353	247.998	8.85706	6.54304	10	11	50	28	0	0	9	22	0	19	4	3	0	0	2	0	0	0	2	468	440	682	881	948	831	645	434	215	180	234	381	448
Cephalothin sodium	CC(=O)OCC1=C(N2C(C(C2=O)NC(=O)CC3=CC=CS3)SC1)C(=O)[O-].[Na+]	20.1722	16.7895	1	1	0	0	0	0	0	0	0	0	0	0	0	0	5	5	42	27	0	0	11	15	0	16	2	6	2	0	0	0	0	0	0	440.889	370	511.333	507	553	604.667	432	432.778	347	151	190	285	303
Tinidazole	CCS(=O)(=O)CCN1C(=NC=C1[N+](=O)[O-])C	11.8384	11.7193	0	0	18.7846	2.38351	4.64213	18.7846	1.17404	3.66672	3.44893	0.215558	1.70807	85.5134	5.34459	4.91868	5	5	29	16	0	0	8	13	0	8	3	4	1	0	0	0	0	0	0	278.444	185.667	340	234.333	250.333	164.667	198.667	195	13	91	108	164	170
Cefdinir	C=CC1=C(N2C(C(C2=O)NC(=O)C(=NO)C3=CSC(=N3)N)SC1)C(=O)O	19.982	17.3477	1	0	32.7307	2.57297	5.14532	32.7307	1.25887	4.19492	3.84509	0.147888	2.30231	396.395	15.2459	6.93792	5	5	39	26	0	0	12	13	0	14	5	5	2	0	0	0	0	0	0	430.889	403	559	625.667	650.667	553	421	391.333	373.444	151	190	279	300
Rufloxacin	CN1CCN(CC1)C2=C(C=C3C4=C2SCCN4C=C(C3=O)C(=O)O)F	19.982	15.4203	1	1	32.5405	2.56487	5.12975	32.5405	1.30162	4.17469	4.30083	0.172033	2.3751	211.997	8.47987	6.27286	10	11	43	25	0	0	8	18	0	17	3	3	1	0	1	0	0	0	1	392.444	370	561.667	649	652	542.333	415	294	167	158	204	339	401
Ornidazole	CC1=NC=C(N1CC(CCl)O)[N+](=O)[O-]	10.2157	10.3547	0	0	16.6759	2.38215	4.61833	16.6759	1.19113	3.53013	3.25118	0.232227	1.51549	70.2847	5.02033	4.58903	5	5	24	14	0	0	7	10	0	7	3	3	0	0	0	1	0	0	1	235.605	197.556	281.333	237.444	245.889	149.222	101.111	10.1111	0	76	92	139	137
Troleandomycin	CC1CC(C(C(O1)OC2C(CC3(CO3)C(=O)C(C(C(C(OC(=O)C(C(C2C)OC4CC(C(C(O4)C)OC(=O)C)OC)C)C)C)OC(=O)C)C)C)OC(=O)C)N(C)C	43.7677	35.1374	0	1	69.5893	2.54479	5.00118	69.5893	1.22086	4.96103	4.78836	0.0840063	3.30665	2042.77	35.8381	9.36253	0	0	124	57	1	0	16	67	0	41	1	15	0	0	0	0	0	0	0	844	738	1027	1183	1373	1469	1553	1576	1650	365	463	792	995
Ceforanide	C1C(=C(N2C(S1)C(C2=O)NC(=O)CC3=CC=CC=C3CN)C(=O)O)CSC4=NN=NN4CC(=O)O	27.1624	21.3768	4	1	44.3839	2.5727	5.14499	44.3839	1.26811	4.48643	3.91414	0.111833	2.61736	1355.97	38.7419	8.46503	11	11	56	35	0	0	15	21	0	20	7	6	2	0	0	0	0	0	0	562.889	525.333	695.333	665.333	734.444	731.667	596.333	698.333	742.667	205	259	391	429
Imipenem	CC(C1C2CC(=C(N2C1=O)C(=O)O)SCCN=CN)O	15.0727	13.6276	1	2	24.2806	2.60734	5.09564	24.2806	1.21403	3.92195	3.48789	0.174395	1.94244	542.53	27.1265	6.98939	0	0	37	20	0	0	8	17	0	12	3	4	1	0	0	0	0	0	0	294.444	259	357.333	349.333	349	269	205	240	147	119	153	237	255
Phenethicillin potassium	CC(C(=O)NC1C2N(C1=O)C(C(S2)(C)C)C(=O)[O-])OC3=CC=CC=C3.[K+]	19.612	16.6494	1	1	0	0	0	0	0	0	0	0	0	0	0	0	6	6	45	26	0	0	9	19	0	17	2	5	1	0	0	0	0	0	0	398.444	352.667	496.667	523	468.333	446	341.667	291.667	308	155	197	313	333
Metronidazole	CC1=NC=C(N1CCO)[N+](=O)[O-]	8.69213	8.94488	0	0	14.2593	2.3698	4.57723	14.2593	1.18827	3.37951	3.08145	0.256788	1.30772	50.7338	4.22782	4.10891	5	5	21	12	0	0	6	9	0	6	3	3	0	0	0	0	0	0	0	226	183	260	214	213	104	65	0	0	65	78	117	113
Cefoxitin sodium	COC1(C2N(C1=O)C(=C(CS2)COC(=O)N)C(=O)[O-])NC(=O)CC3=CC=CS3.[Na+]	21.5441	18.3735	1	1	0	0	0	0	0	0	0	0	0	0	0	0	5	5	45	29	0	0	13	16	0	16	3	7	2	0	0	0	0	0	0	492.889	419	621	630	672.667	721.333	587.333	567.444	410	164	207	312	339
Nifurtimox	CC1CS(=O)(=O)CCN1N=CC2=CC=C(O2)[N+](=O)[O-]	14.7073	12.5705	0	0	22.8329	2.36211	4.71277	22.8329	1.20173	3.86442	3.95858	0.208346	2.01774	105.94	5.57581	5.30473	5	5	32	19	0	0	9	13	0	10	3	5	1	0	0	0	0	0	0	340.444	249.667	417.333	347	295.333	221	203.667	174	197.667	111	135	206	211
Secnidazole	CC1=NC=C(N1CC(C)O)[N+](=O)[O-]	9.61802	9.74074	0	0	14.9714	2.37922	4.60723	14.9714	1.15165	3.4607	3.18666	0.245127	1.42134	56.1008	4.31544	4.28951	5	5	24	13	0	0	6	11	0	7	3	3	0	0	0	0	0	0	0	232	193	272	227	234	130	78	0	0	73	86	135	131
Methylbenzethonium chloride	CC1=C(C=CC(=C1)C(C)(C)CC(C)(C)C)OCCOCC[N+](C)(C)CC2=CC=CC=C2.[Cl-]	23.7472	18.2868	1	1	0	0	0	0	0	0	0	0	0	0	0	0	12	12	76	32	0	0	4	44	0	28	1	2	0	0	0	1	0	0	1	288.79	289	349	354	279	262	245	209	190	200	236	428	453
Diacerein	CC(=O)OC1=CC=CC2=C1C(=O)C3=C(C2=O)C=C(C=C3OC(=O)C)C(=O)O	21.0173	17.3348	1	0	33.0868	2.56197	5.12394	33.0868	1.22544	4.22346	4.32107	0.16004	2.45675	246.695	9.13684	6.5014	12	12	39	27	0	0	8	12	0	19	0	8	0	0	0	0	0	0	0	516	478	712	816	933	926	803	603	325	156	190	296	343
Monensin sodium salt	CCC1(CCC(O1)C2(CCC3(O2)CC(C(C(O3)C(C)C(C(C)C(=O)[O-])OC)C)O)C)C4C(CC(O4)C5C(CC(C(O5)(CO)O)C)C)C.[Na+]	36.816	30.078	1	1	0	0	0	0	0	0	0	0	0	0	0	0	0	0	109	48	1	0	12	61	0	36	0	11	0	0	0	0	0	0	0	618	567	898	932	925	807	870	768	754	325	431	777	960
Chloroxine	C1=CC2=C(C(=C(C=C2Cl)Cl)O)N=C1	10.0659	8.92732	0	0	16.6782	2.42568	4.85137	16.6782	1.28294	3.50512	3.36339	0.258722	1.47531	53.2221	4.09401	4.23684	10	11	18	13	0	0	4	5	0	9	1	1	0	0	0	2	0	0	2	167.21	179.222	250.889	246.667	138.938	46.8889	2.33333	0	0	73	90	130	130
Pentamidine isethionate	C1=CC(=CC=C1C(=N)N)OCCCCCOC2=CC=C(C=C2)C(=N)N.C(CS(=O)(=O)O)O.C(CS(=O)(=O)O)O	28.1802	23.618	2	4	0	0	0	0	0	0	0	0	0	0	0	0	12	12	75	39	0	0	16	36	0	23	4	10	2	0	0	0	0	0	0	570.889	361.333	666.667	418.667	426	208	216	156	172	210	244	345	358
Merbromin	C1=CC=C2C(=C1)C(=O)OC23C4=CC(=C(C=C4OC5=C(C(=C(C=C35)Br)[O-])[Hg])[O-])Br.O.[Na+].[Na+]	22.7754	18.1379	2	2	0	0	0	0	0	0	0	0	0	0	0	0	18	18	40	31	1	0	11	9	0	20	0	6	0	0	0	0	2	0	2	493.135	477.178	780.837	854.064	917.441	780.812	720.801	453.709	300.782	175	226	360	415
Nitrofurantoin	C1C(=O)NC(=O)N1N=CC2=CC=C(O2)[N+](=O)[O-]	13.0846	11.841	0	0	20.9466	2.34157	4.48165	20.9466	1.23215	3.75577	3.87627	0.228016	1.8855	79.3413	4.66714	4.90439	5	5	23	17	0	0	9	6	0	8	4	5	0	0	0	0	0	0	0	370	319	460	409	315	222	277	241	176	92	110	155	129
Cefuroxime sodium	CON=C(C1=CC=CO1)C(=O)NC2C3N(C2=O)C(=C(CS3)COC(=O)N)C(=O)[O-].[Na+]	22.2127	18.8086	1	1	0	0	0	0	0	0	0	0	0	0	0	0	5	5	45	30	0	0	14	15	0	16	4	8	1	0	0	0	0	0	0	558.444	487.333	685	697.333	795.333	764	610	658	514.667	165	206	303	330
Moxalactam disodium	CN1C(=NN=N1)SCC2=C(N3C(C(C3=O)(NC(=O)C(C4=CC=C(C=C4)O)C(=O)[O-])OC)OC2)C(=O)[O-].[Na+].[Na+]	27.9651	22.915	4	2	0	0	0	0	0	0	0	0	0	0	0	0	11	11	56	38	0	0	18	18	0	20	6	9	1	0	0	0	0	0	0	704.444	621	920.333	975.333	1047	1054.33	1093.67	1157.67	856.333	212	268	405	442
Ebselen	C1=CC=C(C=C1)N2C(=O)C3=CC=CC=C3[Se]2	12.6756	10.6916	0	0	21.7473	2.46768	4.74346	21.7473	1.35921	3.73139	3.57539	0.223462	1.74408	96.5196	6.03248	5.03975	15	16	25	16	0	0	3	9	0	13	1	1	0	0	0	0	0	0	0	206.049	209	297.333	273	227	174.667	114	54	18	95	121	182	182
Cefepime hydrochloride	C[N+]1(CCCC1)CC2=C(N3C(C(C3=O)NC(=O)C(=NOC)C4=CSC(=N4)N)SC2)C(=O)O.O.Cl.[Cl-]	25.0906	20.9918	2	1	0	0	0	0	0	0	0	0	0	0	0	0	5	5	63	35	0	0	16	28	0	19	6	6	2	0	0	2	0	0	2	484.123	444	612	672	724	678	581.333	534	445.111	202	253	408	443
Dicloxacillin sodium monohydrate	CC1=C(C(=NO1)C2=C(C=CC=C2Cl)Cl)C(=O)NC3C4N(C3=O)C(C(S4)(C)C)C(=O)[O-].O.[Na+]	23.8712	20.6537	1	1	0	0	0	0	0	0	0	0	0	0	0	0	11	11	50	32	0	0	13	18	0	19	3	6	1	0	0	2	0	0	2	493.654	457.889	662.556	694.111	733.605	622.444	500.444	466.333	445.222	188	237	380	397
Cefotetan	CN1C(=NN=N1)SCC2=C(N3C(C(C3=O)(NC(=O)C4SC(=C(C(=O)N)C(=O)O)S4)OC)SC2)C(=O)O	28.0341	22.8906	4	0	44.2617	2.64957	5.29901	44.2617	1.22949	4.52688	4.06819	0.113005	2.68413	1122.2	31.1722	8.30398	5	5	53	36	0	0	19	17	0	17	7	8	4	0	0	0	0	0	0	621.778	561.667	787.111	748.667	772.444	693.333	710.222	812.667	727.667	213	267	389	412
Vancomycin hydrochloride	CC1C(C(CC(O1)OC2C(C(C(OC2OC3=C4C=C5C=C3OC6=C(C=C(C=C6)C(C(C(=O)NC(C(=O)NC5C(=O)NC7C8=CC(=C(C=C8)O)C9=C(C=C(C=C9O)O)C(NC(=O)C(C(C1=CC(=C(O4)C=C1)Cl)O)NC7=O)C(=O)O)CC(=O)N)NC(=O)C(CC(C)C)NC)O)Cl)CO)O)O)(C)N)O.Cl	79.4621	52.1434	1	2	0	0	0	0	0	0	0	0	0	0	0	0	30	30	178	102	0	11	36	76	0	66	9	24	0	0	0	3	0	0	3	1601.65	1490.22	2258.89	2951.22	3376.56	4136.33	4529.22	4984.11	5147.33	626	801	1300	1629
Azlocillin sodium salt	CC1(C(N2C(S1)C(C2=O)NC(=O)C(C3=CC=CC=C3)NC(=O)N4CCNC4=O)C(=O)[O-])C.[Na+]	25.2569	21.5829	1	1	0	0	0	0	0	0	0	0	0	0	0	0	6	6	55	33	0	0	13	22	0	20	5	6	1	0	0	0	0	0	0	530.444	473.667	698.667	722	772.333	740	653.333	685.667	622.333	198	256	407	442
Bacitracin	CCC	1.41421	1.41421	0	0	2.82843	1.41421	2.82843	2.82843	0.942809	1.84946	1.70711	0.569036	-0.669173	3.36359	1.1212	0.00903476	0	0	11	3	0	0	0	8	0	3	0	0	0	0	0	0	0	0	0	6	4	1	0	0	0	0	0	0	14	14	24	18
Daunorubicin hydrochloride	CC1C(C(CC(O1)OC2CC(CC3=C2C(=C4C(=C3O)C(=O)C5=C(C4=O)C(=CC=C5)OC)O)(C(=O)C)O)N)O.Cl	30.1737	23.491	0	1	0	0	0	0	0	0	0	0	0	0	0	0	12	12	69	39	0	0	12	30	0	27	1	10	0	0	0	1	0	0	1	620.444	587	927	1199	1305	1213	1058	1012	880	246	318	535	654
Cefotiam hydrochloride	CN(C)CCN1C(=NN=N1)SCC2=C(N3C(C(C3=O)NC(=O)CC4=CSC(=N4)N)SC2)C(=O)O.Cl	26.6052	21.1634	3	1	0	0	0	0	0	0	0	0	0	0	0	0	10	10	59	35	0	0	17	24	0	18	9	4	3	0	0	1	0	0	1	511.778	485	624.333	573.667	635.778	630.333	564.667	645.667	641.444	204	252	390	399
Cefmetazole sodium	CN1C(=NN=N1)SCC2=C(N3C(C(C3=O)(NC(=O)CSCC#N)OC)SC2)C(=O)[O-].[Na+]	22.8085	19.1617	3	1	0	0	0	0	0	0	0	0	0	0	0	0	5	5	47	31	0	0	16	16	0	15	7	5	3	0	0	0	0	0	0	515.333	459	617.333	576.667	619.111	614.667	587.778	593.333	616.333	172	216	324	341
Clioquinol	C1=CC2=C(C(=C(C=C2Cl)I)O)N=C1	10.0659	8.92732	0	0	16.6782	2.42568	4.85137	16.6782	1.28294	3.50512	3.36339	0.258722	1.47531	53.2221	4.09401	4.23684	10	11	18	13	0	0	4	5	0	9	1	1	0	0	0	1	0	1	2	166.629	176.733	246.533	238.578	132.854	43.1556	0.466667	0	0	73	90	130	130
Triclosan	C1=CC(=C(C=C1Cl)O)OC2=C(C=C(C=C2)Cl)Cl	13.0846	11.0825	0	0	20.9121	2.3459	4.69179	20.9121	1.23012	3.75174	3.87548	0.22797	1.8853	77.9434	4.58491	4.88661	12	12	24	17	0	0	5	7	0	12	0	2	0	0	0	3	0	0	3	212.815	223.333	295.778	288	196.16	165.778	136.778	82	29.8272	93	111	156	157
Dequalinium chloride	CC1=[N+](C2=CC=CC=C2C(=C1)N)CCCCCCCCCC[N+]3=C(C=C(C4=CC=CC=C43)N)C.[Cl-].[Cl-]	26.277	18.425	2	2	0	0	0	0	0	0	0	0	0	0	0	0	20	22	76	36	0	0	6	40	0	30	4	0	0	0	0	2	0	0	2	311.58	362	492	494	368	248	178	168	164	214	274	452	532
Flucloxacillin sodium	CC1=C(C(=NO1)C2=C(C=CC=C2Cl)F)C(=O)NC3C4N(C3=O)C(C(S4)(C)C)C(=O)[O-].O.[Na+]	23.8712	20.6537	1	1	0	0	0	0	0	0	0	0	0	0	0	0	11	11	50	32	0	0	13	18	0	19	3	6	1	0	1	1	0	0	2	542.049	482.778	706.111	762.556	813.111	709.556	568.889	485	488.778	188	237	380	397
Enoxacin	CCN1C=C(C(=O)C2=CC(=C(N=C21)N3CCNCC3)F)C(=O)O	17.8321	14.7033	1	1	29.6292	2.50444	5.00889	29.6292	1.28822	4.069	4.14902	0.180392	2.25578	173.115	7.52674	5.98687	10	11	40	23	0	0	8	17	0	15	4	3	0	0	1	0	0	0	1	388	363	552	636	622	500	382	264	151	139	177	280	328
Loracarbef	C1CC(=C(N2C1C(C2=O)NC(=O)C(C3=CC=CC=C3)N)C(=O)O)Cl	18.6772	15.5719	1	1	30.5041	2.56828	5.13657	30.5041	1.27101	4.11856	3.71951	0.15498	2.18906	440.465	18.3527	6.9633	6	6	40	24	0	0	8	16	0	16	3	4	0	0	0	1	0	0	1	359.605	342.111	487.667	524.556	484	461	314.111	290.111	297	144	187	281	323
Isoconazole	C1=CC(=C(C(=C1)Cl)COC(CN2C=CN=C2)C3=C(C=C(C=C3)Cl)Cl)Cl	19.3677	16.3197	0	0	31.6012	2.37463	4.74111	31.6012	1.26405	4.14127	4.54169	0.181668	2.42959	160.164	6.40658	5.99249	17	17	39	25	0	0	7	14	0	18	2	1	0	0	0	4	0	0	4	282.42	294.444	378	342.222	319.877	352.444	348.333	342.556	268.321	142	177	264	279
Clotrimazole	C1=CC=C(C=C1)C(C2=CC=CC=C2)(C3=CC=CC=C3Cl)N4C=CN=C4	19.6215	16.8114	0	0	33.8317	2.57915	5.14242	33.8317	1.35327	4.16653	4.20645	0.168258	2.35291	199.337	7.9735	6.21129	23	23	42	25	0	0	3	17	0	22	2	0	0	0	0	1	0	0	1	283.605	327.111	472.444	523.778	612.444	619	435.556	184.667	27	151	198	315	387
Cloxacillin sodium	CC1=C(C(=NO1)C2=CC=CC=C2Cl)C(=O)NC3C4N(C3=O)C(C(S4)(C)C)C(=O)[O-].[Na+]	23.0951	19.8753	1	1	0	0	0	0	0	0	0	0	0	0	0	0	11	11	47	30	0	0	11	17	0	19	3	5	1	0	0	1	0	0	1	470.049	447.778	646.111	672.778	709.667	600.556	488.889	457	428.111	181	231	370	388
Lomefloxacin hydrochloride	CCN1C=C(C(=O)C2=CC(=C(C(=C21)F)N3CCNC(C3)C)F)C(=O)O.Cl	19.3843	16.2436	1	1	0	0	0	0	0	0	0	0	0	0	0	0	10	11	46	26	0	0	9	20	0	17	3	3	0	0	2	1	0	0	3	434.444	392	603	752	782	626	457	359	171	154	195	318	376
(6R,7R)-7-[[(2E)-2-(2-Amino-1,3-thiazol-4-yl)-2-(2-carboxypropan-2-yloxyimino)acetyl]amino]-8-oxo-3-(pyridin-1-ium-1-ylmethyl)-5-thia-1-azabicyclo[4.2.0]oct-2-ene-2-carboxylate;pentahydrate	CC(C)(C(=O)O)ON=C(C1=CSC(=N1)N)C(=O)NC2C3N(C2=O)C(=C(CS3)C[N+]4=CC=CC=C4)C(=O)[O-].O.O.O.O.O	28.9423	23.2178	2	1	0	0	0	0	0	0	0	0	0	0	0	0	11	11	74	42	0	0	20	32	0	22	6	12	2	0	0	0	0	0	0	692.889	566	796	854	869	885	875.667	902	726.444	230	273	417	449
Nafcillin sodium monohydrate	CCOC1=C(C2=CC=CC=C2C=C1)C(=O)NC3C4N(C3=O)C(C(S4)(C)C)C(=O)[O-].O.[Na+]	22.9168	18.8744	1	1	0	0	0	0	0	0	0	0	0	0	0	0	10	11	54	31	0	0	10	23	0	21	2	6	1	0	0	0	0	0	0	466.444	421.667	619.667	692	702.333	605.667	461.333	455.667	449.333	185	236	382	422
Miconazole	C1=CC(=C(C=C1Cl)Cl)COC(CN2C=CN=C2)C3=C(C=C(C=C3)Cl)Cl	19.4081	16.0983	0	0	31.546	2.36963	4.73019	31.546	1.26184	4.14111	4.45877	0.178351	2.41116	171.147	6.84586	6.05881	17	17	39	25	0	0	7	14	0	18	2	1	0	0	0	4	0	0	4	282.42	293.444	375.222	335.667	314.988	351.667	339.333	328.778	263.049	142	176	263	276
5-Fluorouracil	C1=C(C(=O)NC(=O)N1)F	6.65169	6.35589	0	0	10.7923	2.24583	4.49165	10.7923	1.19914	3.09945	2.86279	0.318087	0.946435	26.5347	2.9483	3.17309	6	6	12	9	0	0	5	3	0	4	2	2	0	0	1	0	0	0	1	210	164	233	226	112	42	0	0	0	45	52	67	55
Benzbromarone	CCC1=C(C2=CC=CC=C2O1)C(=O)C3=CC(=C(C(=C3)Br)O)Br	17.125	14.7951	0	0	28.3737	2.49939	4.89996	28.3737	1.28971	4.03086	4.07953	0.185433	2.19444	146.634	6.66518	5.7764	15	16	34	22	0	0	5	12	0	17	0	3	0	0	0	0	2	0	2	300.134	315.074	460.63	451.741	419.697	319.185	284.148	181.778	130.63	130	163	249	266
Oxacillin sodium	CC1=C(C(=NO1)C2=CC=CC=C2)C(=O)NC3C4N(C3=O)C(C(S4)(C)C)C(=O)[O-].[Na+]	22.3191	19.109	1	1	0	0	0	0	0	0	0	0	0	0	0	0	11	11	47	29	0	0	10	18	0	19	3	5	1	0	0	0	0	0	0	462.444	437.667	630.667	653	686.333	578.667	477.333	447.667	411	176	225	362	379
Flumequine	CC1CCC2=C3N1C=C(C(=O)C3=CC(=C2)F)C(=O)O	15.1131	12.4914	1	0	24.1714	2.5412	5.0824	24.1714	1.27218	3.89939	3.93655	0.207187	2.01216	105.094	5.53128	5.29671	10	11	31	19	0	0	5	12	0	14	1	3	0	0	1	0	0	0	1	328	307	467	518	521	389	233	139	0	118	151	247	291
Clofazimine	CC(C)N=C1C=C2C(=NC3=CC=CC=C3N2C4=CC=C(C=C4)Cl)C=C1NC5=CC=C(C=C5)Cl	26.3579	19.0299	0	0	43.3269	2.53414	5.06827	43.3269	1.31294	4.44218	4.58853	0.139046	2.71748	491.37	14.89	7.39112	26	27	55	33	0	0	6	22	0	27	4	0	0	0	0	2	0	0	2	389.21	458.222	647.333	708.333	680.222	703	663.333	557.333	412.333	202	253	399	462
Bacampicillin hydrochloride	CCOC(=O)OC(C)OC(=O)C1C(SC2N1C(=O)C2NC(=O)C(C3=CC=CC=C3)N)(C)C.Cl	24.6307	20.457	0	1	0	0	0	0	0	0	0	0	0	0	0	0	6	6	61	33	0	0	12	28	0	21	3	7	1	0	0	1	0	0	1	496.889	449.667	657.667	647	671.667	618	560.333	515.667	502	196	245	387	426
Cefixime	C=CC1=C(N2C(C(C2=O)NC(=O)C(=NOCC(=O)O)C3=CSC(=N3)N)SC1)C(=O)O	23.0292	19.4583	2	0	37.425	2.57314	5.14563	37.425	1.2475	4.32638	3.87879	0.129293	2.45414	1125.29	37.5096	8.12441	5	5	45	30	0	0	14	15	0	16	5	7	2	0	0	0	0	0	0	522.889	472	649	727.667	755.667	672.667	606.333	651.667	527.111	171	212	309	330
Tioconazole	C1=CC(=C(C=C1Cl)Cl)C(CN2C=CN=C2)OCC3=C(SC=C3)Cl	17.8845	15.6163	0	0	29.48	2.36901	4.7202	29.48	1.28174	4.06362	4.31989	0.187821	2.29614	148.323	6.44881	5.8323	16	16	36	23	0	0	7	13	0	16	2	1	1	0	0	3	0	0	3	257.259	259	336.407	287.778	286.938	319.111	308.667	274.444	180.568	131	163	243	243
Oxethazaine	CC(C)(CC1=CC=CC=C1)N(C)C(=O)CN(CCO)CC(=O)N(C)C(C)(C)CC2=CC=CC=C2	25.6179	21.6641	0	1	41.1079	2.37875	4.75749	41.1079	1.20906	4.41775	5.10662	0.150195	2.85431	284.442	8.36594	6.8743	12	12	75	34	0	0	6	41	0	28	3	3	0	0	0	0	0	0	0	388	366	450	483	438	484	561	426	357	209	253	432	493
Econazole nitrate	C1=CC(=CC=C1COC(CN2C=CN=C2)C3=C(C=C(C=C3)Cl)Cl)Cl.[N+](=O)(O)[O-]	21.0816	17.721	0	0	0	0	0	0	0	0	0	0	0	0	0	0	17	17	44	28	0	0	10	16	0	18	3	4	0	0	0	3	0	0	3	400.815	355.333	467.778	318.889	304.383	343.333	322.667	306.667	241.111	150	180	261	270
Thonzonium bromide	CCCCCCCCCCCCCCCC[N+](C)(C)CCN(CC1=CC=C(C=C1)OC)C2=NC=CC=N2.[Br-]	27.1475	19.3736	1	1	0	0	0	0	0	0	0	0	0	0	0	0	12	12	93	38	0	0	6	55	0	32	4	1	0	0	0	0	1	0	1	314.088	318	389	360	321	344	366	331	296	223	279	459	531
Ofloxacin	CC1COC2=C3N1C=C(C(=O)C3=CC(=C2N4CCN(CC4)C)F)C(=O)O	20.758	16.1642	1	1	33.4658	2.57852	5.15705	33.4658	1.28715	4.21247	4.35869	0.167642	2.42768	228.201	8.77696	6.38574	10	11	46	26	0	0	8	20	0	18	3	4	0	0	1	0	0	0	1	434	412	635	770	791	658	500	373	176	166	214	360	429
Streptozotocin	CN(C(=O)NC1C(C(C(OC1O)CO)O)O)N=O	13.0727	12.4643	0	0	22.1011	2.40939	4.81878	22.1011	1.22784	3.77542	3.614	0.200778	1.8726	114.204	6.34468	5.32577	0	0	33	18	0	0	10	15	0	8	3	7	0	0	0	0	0	0	0	340	265	379	456	418	393	266	204	115	101	128	197	228
Lymecycline	CC1(C2CC3C(C(=O)C(=C(C3(C(=O)C2=C(C4=C1C=CC=C4O)O)O)O)C(=O)NCNCCCCC(C(=O)O)N)N(C)C)O	33.3732	26.0214	1	3	52.5824	2.67698	5.35395	52.5824	1.22285	4.68747	4.90654	0.114105	3.04918	46966.9	1092.25	12.2158	6	6	81	43	0	0	14	38	0	29	4	10	0	0	0	0	0	0	0	658	611	964	1264	1357	1222	1068	888	733	272	353	598	749
Norfloxacin	CCN1C=C(C(=O)C2=CC(=C(C=C21)N3CCNCC3)F)C(=O)O	17.8321	14.7033	1	1	29.6292	2.50444	5.00889	29.6292	1.28822	4.069	4.14902	0.180392	2.25578	173.115	7.52674	5.98687	10	11	41	23	0	0	7	18	0	16	3	3	0	0	1	0	0	0	1	372	347	516	590	592	484	360	264	151	140	179	286	340
Trimethoprim	COC1=CC(=CC(=C1OC)OC)CC2=CN=C(N=C2N)N	15.6538	13.5308	0	0	26.5992	2.3948	4.78959	26.5992	1.26663	3.95062	4.06045	0.193355	2.14323	124.772	5.94154	5.56843	12	12	39	21	0	0	7	18	0	14	4	3	0	0	0	0	0	0	0	322	313	429	453	344	260	287	318	199	122	144	228	244
Colistin sulfate	CCC(C)CCCC(=O)NC(CCN)C(=O)NC(C(C)O)C(=O)NC(CCN)C(=O)NC1CCNC(=O)C(NC(=O)C(NC(=O)C(NC(=O)C(NC(=O)C(NC(=O)C(NC1=O)CCN)CC(C)C)CC(C)C)CCN)CCN)C(C)O.OS(=O)(=O)O	62.4423	49.9641	2	5	0	0	0	0	0	0	0	0	0	0	0	0	0	0	186	86	0	0	34	100	0	52	16	17	1	0	0	0	0	0	0	1180.44	915.667	1406	1513	1811	2157	1871	2055	2418	496	613	977	1197
Cefsulodin sodium salt	C1C(=C(N2C(S1)C(C2=O)NC(=O)C(C3=CC=CC=C3)S(=O)(=O)[O-])C(=O)O)C[N+]4=CC=C(C=C4)C(=O)N	28.2442	21.8203	2	1	44.6131	2.57873	5.15746	44.6131	1.23925	4.51807	4.20299	0.11675	2.71673	863.358	23.9822	8.04176	12	12	56	36	0	0	14	20	0	22	4	8	2	0	0	0	0	0	0	600.889	472	809.333	806	947	819	732.444	771.333	654	214	272	409	467
Oxiconazole nitrate	C1=CC(=C(C=C1Cl)Cl)CON=C(CN2C=CN=C2)C3=C(C=C(C=C3)Cl)Cl.[N+](=O)(O)[O-]	22.5647	18.901	0	0	0	0	0	0	0	0	0	0	0	0	0	0	17	17	44	30	0	0	12	14	0	18	4	4	0	0	0	4	0	0	4	440.42	403.444	516.222	376.444	380.21	391.111	361.444	306.444	284.111	158	187	266	267
Floxuridine	C1C(C(OC1N2C=C(C(=O)NC2=O)F)CO)O	13.0037	11.8059	0	0	21.163	2.43013	4.79084	21.163	1.24488	3.7595	3.77258	0.221917	1.85839	82.1507	4.83239	4.93918	6	6	28	17	0	0	8	11	0	9	2	5	0	0	1	0	0	0	1	340	274	420	475	390	306	247	183	97	99	127	195	205
Pivampicillin	CC1(C(N2C(S1)C(C2=O)NC(=O)C(C3=CC=CC=C3)N)C(=O)OCOC(=O)C(C)(C)C)C	24.9364	20.6066	0	1	38.9419	2.63416	5.1233	38.9419	1.21693	4.39599	3.7542	0.117319	2.48603	1494.84	46.7138	8.47293	6	6	61	32	0	0	10	29	0	22	3	6	1	0	0	0	0	0	0	468.444	424.667	614.667	622	617.667	592.333	520.667	489.667	474.667	201	250	408	435
Bifonazole	C1=CC=C(C=C1)C2=CC=C(C=C2)C(C3=CC=CC=C3)N4C=CN=C4	18.9301	14.8237	0	0	32.8398	2.42039	4.8189	32.8398	1.36833	4.12227	4.33346	0.180561	2.34183	188.276	7.84485	6.11338	23	23	42	24	0	0	2	18	0	22	2	0	0	0	0	0	0	0	0	276	310	417	394	401	393	312	230	203	144	185	286	323
Pyrimethamine	CCC1=C(C(=NC(=N1)N)N)C2=CC=C(C=C2)Cl	12.9348	11.2932	0	0	21.3612	2.41264	4.82529	21.3612	1.25654	3.75224	3.70792	0.218113	1.8411	87.5604	5.15061	5.00296	12	12	30	17	0	0	5	13	0	12	4	0	0	0	0	1	0	0	1	205.605	231.111	318.667	299.667	243.111	178.111	114.222	49.6667	15.8889	99	119	183	201
Terfenadine	CC(C)(C)C1=CC=C(C=C1)C(CCCN2CCC(CC2)C(C3=CC=CC=C3)(C4=CC=CC=C4)O)O	27.3282	19.8312	0	1	45.3523	2.49632	4.99265	45.3523	1.29578	4.48026	4.07981	0.116566	2.65881	2822.9	80.6543	9.19828	18	18	76	35	0	0	3	41	0	32	1	2	0	0	0	0	0	0	0	346	369	508	529	479	460	379	314	234	225	289	484	585
Doxorubicin Hydrochloride	CC1C(C(CC(O1)OC2CC(CC3=C2C(=C4C(=C3O)C(=O)C5=C(C4=O)C(=CC=C5)OC)O)(C(=O)CO)O)N)O.Cl	30.7714	24.0251	0	1	0	0	0	0	0	0	0	0	0	0	0	0	12	12	70	40	0	0	13	30	0	27	1	11	0	0	0	1	0	0	1	648.444	601	957	1258	1357	1262	1144	1113	1005	250	325	542	664
Hexestrol	CCC(C1=CC=C(C=C1)O)C(CC)C2=CC=C(C=C2)O	14.9467	12.9853	0	0	25.5988	2.3766	4.75321	25.5988	1.27994	3.90124	4.00826	0.200413	2.0815	111.097	5.55486	5.40355	12	12	42	20	0	0	2	22	0	18	0	2	0	0	0	0	0	0	0	214	221	286	274	220	203	190	162	118	120	151	242	290
Pefloxacin	CCN1C=C(C(=O)C2=CC(=C(C=C21)N3CCN(CC3)C)F)C(=O)O	18.6486	15.1898	1	1	30.4447	2.50564	5.01128	30.4447	1.26853	4.11073	4.20929	0.175387	2.31276	187.021	7.79254	6.10669	10	11	44	24	0	0	7	20	0	17	3	3	0	0	1	0	0	0	1	382	356	524	599	601	495	381	287	169	148	187	306	359
Mafenide hydrochloride	C1=CC(=CC=C1CN)S(=O)(=O)N.Cl	8.90043	8.28711	0	1	0	0	0	0	0	0	0	0	0	0	0	0	6	6	24	13	0	0	6	11	0	7	2	2	1	0	0	1	0	0	1	162.889	92.6667	226	158	118.667	73.3333	32	45	0	69	80	114	119
Dienestrol	CC=C(C1=CC=C(C=C1)O)C(=CC)C2=CC=C(C=C2)O	14.9467	12.9853	0	0	25.5988	2.3766	4.75321	25.5988	1.27994	3.90124	4.00826	0.200413	2.0815	111.097	5.55486	5.40355	12	12	38	20	0	0	2	18	0	18	0	2	0	0	0	0	0	0	0	238	250	328	325	266	241	218	172	118	116	141	216	247
Cefaclor hydrate	C1C(=C(N2C(S1)C(C2=O)NC(=O)C(C3=CC=CC=C3)N)C(=O)O)Cl.O	18.6772	15.5719	1	1	0	0	0	0	0	0	0	0	0	0	0	0	6	6	41	25	0	0	10	16	0	15	3	5	1	0	0	1	0	0	1	372.049	335.444	471.667	507.519	465.333	434.333	304.778	282.111	289	144	183	271	299
Butoconazole nitrate	C1=CC(=C(C(=C1)Cl)SC(CCC2=CC=C(C=C2)Cl)CN3C=CN=C3)Cl.[N+](=O)(O)[O-]	21.7887	18.313	0	0	0	0	0	0	0	0	0	0	0	0	0	0	17	17	47	29	0	0	10	18	0	19	3	3	1	0	0	3	0	0	3	369.259	329	411.556	219.259	191.716	232.111	300.444	343.556	305.852	156	188	272	284
Zafirlukast	CC1=CC=CC=C1S(=O)(=O)NC(=O)C2=CC(=C(C=C2)CC3=CN(C4=C3C=C(C=C4)NC(=O)OC5CCCC5)C)OC	32.271	24.321	0	0	52.2111	2.48193	4.898	52.2111	1.27344	4.64689	4.67895	0.114121	2.95406	891.105	21.7343	8.20345	21	22	74	41	0	0	10	33	0	31	3	6	1	0	0	0	0	0	0	580.444	522.333	850.333	798.333	874	821.667	752.667	772	607.667	253	318	508	565
Felodipine	CCOC(=O)C1=C(NC(=C(C1C2=C(C(=CC=C2)Cl)Cl)C(=O)OC)C)C	18.6772	17.0175	0	0	30.6594	2.51674	5.03347	30.6594	1.22638	4.12356	4.22677	0.169071	2.35773	186.385	7.4554	6.14411	6	6	44	25	0	0	7	19	0	18	1	4	0	0	0	2	0	0	2	349.21	336.222	483.667	522.049	614.222	610.667	519.778	190.667	34.1111	145	178	286	339
Tamoxifen citrate	CCC(=C(C1=CC=CC=C1)C2=CC=C(C=C2)OCCN(C)C)C3=CC=CC=C3.C(C(=O)O)C(CC(=O)O)(C(=O)O)O	30.5092	26.3542	3	1	0	0	0	0	0	0	0	0	0	0	0	0	18	18	78	41	0	0	9	37	0	32	1	8	0	0	0	0	0	0	0	578	520	683	719	768	768	530	327	236	233	281	439	494
Etoposide	CC1OCC2C(O1)C(C(C(O2)OC3C4COC(=O)C4C(C5=CC6=C(C=C35)OCO6)C7=CC(=C(C(=C7)OC)O)OC)O)O	33.8815	25.7835	0	0	55.7674	2.60687	5.16875	55.7674	1.32779	4.70324	5.11992	0.121903	3.06822	656.454	15.6299	7.92194	12	12	74	42	0	0	13	32	0	29	0	13	0	0	0	0	0	0	0	720	666	1065	1225	1205	1238	1374	1499	1286	274	364	613	731
Sertaconazole nitrate	C1=CC2=C(C(=C1)Cl)SC=C2COC(CN3C=CN=C3)C4=C(C=C(C=C4)Cl)Cl.[N+](=O)(O)[O-]	23.7887	19.9236	0	0	0	0	0	0	0	0	0	0	0	0	0	0	20	21	47	31	0	0	11	16	0	20	3	4	1	0	0	3	0	0	3	433.259	396	537.556	384.519	360.049	378.333	371.667	366.444	328.407	172	211	313	319
Pyrvinium pamoate	CC1=CC(=C(N1C2=CC=CC=C2)C)C=CC3=[N+](C4=C(C=C3)C=C(C=C4)N(C)C)C.CC1=CC(=C(N1C2=CC=CC=C2)C)C=CC3=[N+](C4=C(C=C3)C=C(C=C4)N(C)C)C.C1=CC=C2C(=C1)C=C(C(=C2CC3=C(C(=CC4=CC=CC=C43)C(=O)O)[O-])[O-])C(=O)O	68.581	53.0258	4	2	0	0	0	0	0	0	0	0	0	0	0	0	62	66	157	87	0	0	12	70	0	75	6	6	0	0	0	0	0	0	0	1138	1216	1724	1736	1666	1480	1454	1310	1201	540	674	1092	1232
Loratadine	CCOC(=O)N1CCC(=C2C3=C(CCC4=C2N=CC=C4)C=C(C=C3)Cl)CC1	21.1893	16.0834	0	0	35.6806	2.49253	4.93426	35.6806	1.3215	4.23572	4.42452	0.163871	2.48041	317.345	11.7535	6.75324	12	12	50	27	0	0	5	23	0	22	2	2	0	0	0	1	0	0	1	333.605	351.111	499.667	513.444	456.667	425.667	350.333	322.333	318.778	167	215	348	440
Clemizole hydrochloride	C1CCN(C1)CC2=NC3=CC=CC=C3N2CC4=CC=C(C=C4)Cl.Cl	18.3728	14.821	0	1	0	0	0	0	0	0	0	0	0	0	0	0	15	16	45	24	0	0	5	21	0	19	3	0	0	0	0	2	0	0	2	252.049	284.111	391.667	347.667	329.111	325.556	307.889	234.222	144.889	145	186	301	322
Diethylstilbestrol	CCC(=C(CC)C1=CC=C(C=C1)O)C2=CC=C(C=C2)O	14.9467	12.9853	0	0	25.5988	2.3766	4.75321	25.5988	1.27994	3.90124	4.00826	0.200413	2.0815	111.097	5.55486	5.40355	12	12	40	20	0	0	2	20	0	18	0	2	0	0	0	0	0	0	0	228	240	312	300	240	221	200	162	118	118	145	226	265
Tazobactam	CC1(C(N2C(S1(=O)=O)CC2=O)C(=O)O)CN3C=CN=N3	15.9816	15.14	1	0	24.471	2.69241	5.13461	24.471	1.22355	3.97048	3.68674	0.184337	1.99789	184.413	9.22065	5.91032	5	5	32	20	0	0	10	12	0	10	4	5	1	0	0	0	0	0	0	362.444	279.667	476.667	461.667	480.667	624.333	358	184	48	128	169	278	297
Sulconazole nitrate	C1=CC(=CC=C1CSC(CN2C=CN=C2)C3=C(C=C(C=C3)Cl)Cl)Cl.[N+](=O)(O)[O-]	21.0816	17.721	0	0	0	0	0	0	0	0	0	0	0	0	0	0	17	17	44	28	0	0	10	16	0	18	3	3	1	0	0	3	0	0	3	365.259	328.667	414.444	222.889	204.235	258	314.37	306.667	241.111	150	180	261	270
Tiratricol	C1=CC(=C(C=C1OC2=C(C=C(C=C2I)CC(=O)O)I)I)O	16.0914	13.4136	1	0	25.4393	2.38501	4.77001	25.4393	1.21139	3.95414	4.06889	0.193757	2.14531	127.879	6.08948	5.59302	12	12	30	21	0	0	7	9	0	14	0	4	0	0	0	0	0	3	3	299.073	282.867	372.267	331.222	278.224	273.733	200.844	188.226	130.178	115	137	198	203
Bepridil hydrochloride	CC(C)COCC(CN(CC1=CC=CC=C1)C2=CC=CC=C2)N3CCCC3.Cl	20.644	17.134	0	1	0	0	0	0	0	0	0	0	0	0	0	0	12	12	63	28	0	0	4	35	0	24	2	1	0	0	0	1	0	0	1	260.444	263	330	327	324	378	398	372	269	167	212	350	398
Mefloquine hydrochloride	C1CCNC(C1)C(C2=CC(=NC3=C2C=CC=C3C(F)(F)F)C(F)(F)F)O.Cl	20.5365	17.0691	0	1	0	0	0	0	0	0	0	0	0	0	0	0	10	11	44	27	0	0	10	17	0	17	2	1	0	0	6	1	0	0	7	542.444	428	844	735	788	796	810	926	270	159	201	302	368
8-Azaguanine	C12=NNN=C1N=C(NC2=O)N	8.62318	8.0865	0	0	13.8782	2.39678	4.70414	13.8782	1.26165	3.35261	3.14667	0.286061	1.24166	41.1046	3.73678	3.81143	9	10	15	11	0	0	7	4	0	4	6	1	0	0	0	0	0	0	0	216	220	321	275	201	27	0	0	0	62	74	107	86
Troglitazone	CC1=C(C2=C(CCC(O2)(C)COC3=CC=C(C=C3)CC4C(=O)NC(=O)S4)C(=C1O)C)C	24.5738	18.3943	0	0	39.4812	2.50683	5.01363	39.4812	1.27359	4.37477	4.03774	0.13025	2.52709	1498.4	48.3353	8.44355	12	12	58	31	0	0	7	27	0	24	1	5	1	0	0	0	0	0	0	426.444	420.667	576.667	571.667	462	422	392.667	341	327.333	197	245	407	450
Thioridazine hydrochloride	CN1CCCCC1CCN2C3=CC=CC=C3SC4=C2C=C(C=C4)SC.Cl	19.7062	14.9534	0	1	0	0	0	0	0	0	0	0	0	0	0	0	12	12	53	26	0	0	5	27	0	21	2	0	2	0	0	1	0	0	1	229.333	256.667	349.333	344	296	288.778	273.667	235.667	154	161	207	343	406
Enilconazole	C=CCOC(CN1C=CN=C1)C2=C(C=C(C=C2)Cl)Cl	14.28	12.7995	0	0	24.0004	2.3572	4.70344	24.0004	1.26318	3.85085	3.84408	0.20232	1.98839	125.306	6.59505	5.47261	11	11	33	19	0	0	5	14	0	14	2	1	0	0	0	2	0	0	2	219.21	218.222	276.111	241.222	239.272	263.778	209.222	145.222	63	106	131	197	206
Aztec	CC1=CN(C(=O)NC1=O)C2CC(C(O2)CO)N=[N+]=[N-]	14.3085	12.8113	0	0	23.7479	2.43892	4.79998	23.7479	1.24989	3.86066	3.87733	0.20407	1.997	112.045	5.89711	5.36076	6	6	32	19	0	0	9	13	0	10	5	4	0	0	0	0	0	0	0	344	294	420	423	422	328	299	239	171	109	138	218	239
Methotrexate	CN(CC1=CN=C2C(=N1)C(=NC(=N2)N)N)C3=CC=C(C=C3)C(=O)NC(CCC(=O)O)C(=O)O	25.4217	19.0027	2	0	41.1301	2.41736	4.83471	41.1301	1.24637	4.40551	4.23781	0.128419	2.63797	1313.24	39.7951	8.37417	16	17	55	33	0	0	13	22	0	20	8	5	0	0	0	0	0	0	0	544	518	725	707	643	651	636	522	450	190	229	348	390
Perhexiline maleate	C1CCC(CC1)C(CC2CCCCN2)C3CCCCC3.C(=CC(=O)O)C(=O)O	20.8628	18.1076	2	1	0	0	0	0	0	0	0	0	0	0	0	0	0	0	67	28	0	0	5	39	0	23	1	4	0	0	0	0	0	0	0	284	245	308	236	232	275	136	88	36	169	222	366	455
Amethopterin	CN(CC1=CN=C2C(=N1)C(=NC(=N2)N)N)C3=CC=C(C=C3)C(=O)NC(CCC(=O)O)C(=O)O	25.4217	19.0027	2	0	41.1301	2.41736	4.83471	41.1301	1.24637	4.40551	4.23781	0.128419	2.63797	1313.24	39.7951	8.37417	16	17	55	33	0	0	13	22	0	20	8	5	0	0	0	0	0	0	0	544	518	725	707	643	651	636	522	450	190	229	348	390
Clomiphene citrate (Z,E)	CCC	1.41421	1.41421	0	0	2.82843	1.41421	2.82843	2.82843	0.942809	1.84946	1.70711	0.569036	-0.669173	3.36359	1.1212	0.00903476	0	0	11	3	0	0	0	8	0	3	0	0	0	0	0	0	0	0	0	6	4	1	0	0	0	0	0	0	14	14	24	18
Amikacin hydrate	C1C(C(C(C(C1NC(=O)C(CCN)O)OC2C(C(C(C(O2)CO)O)N)O)O)OC3C(C(C(C(O3)CN)O)O)O)N.O	30.2667	25.1588	0	4	0	0	0	0	0	0	0	0	0	0	0	0	0	0	86	41	0	0	19	45	0	22	5	14	0	0	0	0	0	0	0	628	495	799	1120	948	942	980	993	993	251	333	543	667
Tobramycin	C1C(C(C(C(C1N)OC2C(C(C(C(O2)CO)O)N)O)O)OC3C(CC(C(O3)CN)O)N)N	24.5123	20.2878	0	5	39.7101	2.46496	4.92991	39.7101	1.24094	4.38354	4.96894	0.155279	2.76636	251.89	7.87157	6.69214	0	0	69	32	0	0	14	37	0	18	5	9	0	0	0	0	0	0	0	456	382	622	840	675	640	602	556	546	205	275	457	556
Avermectin B1A	CCC(C)C1C(C=CC2(O1)CC3CC(O2)CC=C(C(C(C=CC=C4COC5C4(C(C=C(C5O)C)C(=O)O3)O)C)OC6CC(C(C(O6)C)OC7CC(C(C(O7)C)O)OC)OC)C)C	48.7064	33.6492	0	0	79.4686	2.59313	5.11615	79.4686	1.28175	5.06129	4.36967	0.0704785	3.29924	31463.8	507.481	12.1811	0	0	134	62	1	2	14	72	0	48	0	14	0	0	0	0	0	0	0	830	773	1210	1448	1470	1334	1344	1452	1597	412	542	939	1155
Trifluridine	C1C(C(OC1N2C=C(C(=O)NC2=O)C(F)(F)F)CO)O	15.4308	13.9588	0	0	23.6971	2.46451	4.89215	23.6971	1.18486	3.92051	4.05865	0.202932	2.094	104.765	5.23823	5.34486	6	6	31	20	0	0	10	11	0	10	2	5	0	0	3	0	0	0	3	454	346	630	577	684	411	523	288	229	117	148	222	241
Anthralin	C1C2=C(C(=CC=C2)O)C(=O)C3=C1C=CC=C3O	13.5206	11.1209	0	0	21.8076	2.50239	5.00479	21.8076	1.2828	3.79268	3.80018	0.22354	1.86568	86.6462	5.09683	4.99246	12	12	27	17	0	0	3	10	0	14	0	3	0	0	0	0	0	0	0	256	260	388	450	399	230	145	48	0	104	133	211	234
Estradiol valerate	CCCCC(=O)OC1CCC2C1(CCC3C2CCC4=C3C=CC(=C4)O)C	20.5988	15.7705	0	0	33.9882	2.58549	5.10973	33.9882	1.30724	4.21081	4.18904	0.161117	2.38798	490.212	18.8543	7.15035	6	6	58	26	0	0	3	32	0	23	0	3	0	0	0	0	0	0	0	278	287	410	399	353	307	250	223	194	176	237	421	526
Promazine hydrochloride	CN(C)CCCN1C2=CC=CC=C2SC3=CC=CC=C31.Cl	15.6134	12.3346	0	1	0	0	0	0	0	0	0	0	0	0	0	0	12	12	42	21	0	0	4	21	0	17	2	0	1	0	0	1	0	0	1	200.889	217.333	288.333	285.333	246.333	217.333	177.333	121.333	55.3333	125	156	256	286
Ethopropazine hydrochloride	CCN(CC)C(C)CN1C2=CC=CC=C2SC3=CC=CC=C31.Cl	16.8778	13.9163	0	1	0	0	0	0	0	0	0	0	0	0	0	0	12	12	48	23	0	0	4	25	0	19	2	0	1	0	0	1	0	0	1	210.889	237.333	317.333	321.333	290.333	278	220	132.667	49.3333	139	176	289	345
Fleroxacin	CN1CCN(CC1)C2=C(C=C3C(=C2F)N(C=C(C3=O)C(=O)O)CCF)F	20.0914	16.6257	1	1	32.6749	2.53949	5.07898	32.6749	1.25673	4.1864	4.29323	0.165124	2.41255	223.671	8.60272	6.36569	10	11	44	26	0	0	9	18	0	17	3	3	0	0	3	0	0	0	3	490	408	617	790	838	715	636	564	250	156	199	323	378
Ketoconazole	CC(=O)N1CCN(CC1)C2=CC=C(C=C2)OCC3COC(O3)(CN4C=CN=C4)C5=C(C=C(C=C5)Cl)Cl	28.5389	20.7797	0	0	47.0009	2.5079	4.93717	47.0009	1.30558	4.52395	4.18486	0.116246	2.71241	2240.11	62.2253	8.99521	17	17	64	36	0	0	10	28	0	26	4	4	0	0	0	2	0	0	2	485.21	490.222	677.111	632	633.938	651.889	561.111	495.667	457.333	222	283	454	510
Efavirenz	C1CC1C#CC2(C3=C(C=CC(=C3)Cl)NC(=O)O2)C(F)(F)F	16.7622	14.3626	0	0	26.1613	2.56551	5.12676	26.1613	1.24578	4.02106	3.96649	0.18888	2.11982	140.538	6.6923	5.68742	6	6	30	21	0	0	7	9	0	14	1	2	0	0	3	1	0	0	4	407.605	356.111	644.667	694.444	695.222	685	300.556	84	15.1111	127	162	231	250
Astemizole	COC1=CC=C(C=C1)CCN2CCC(CC2)NC3=NC4=CC=CC=C4N3CC5=CC=C(C=C5)F	26.8581	18.44	0	1	45.5639	2.47436	4.7972	45.5639	1.34011	4.46453	4.12837	0.121423	2.64166	2149.74	63.2276	8.89688	21	22	65	34	0	0	6	31	0	28	4	1	0	0	1	0	0	0	1	434	445	601	552	484	470	487	464	431	211	270	434	491
Entacapone	CCN(CC)C(=O)C(=CC1=CC(=C(C(=C1)O)O)[N+](=O)[O-])C#N	15.9011	14.9454	0	0	26.5296	2.38621	4.77242	26.5296	1.20589	3.96948	3.97016	0.180462	2.16726	157.134	7.14244	5.84555	6	6	37	22	0	0	8	15	0	14	3	5	0	0	0	0	0	0	0	386	332	476	522	523	420	346	396	356	119	142	209	237
Aprepitant	CC(C1=CC(=CC(=C1)C(F)(F)F)C(F)(F)F)OC2C(N(CCO2)CC3=NNC(=O)N3)C4=CC=C(C=C4)F	29.281	23.2554	0	1	45.6493	2.45719	4.91156	45.6493	1.23376	4.54035	5.39668	0.145856	2.99412	316.151	8.54463	7.06455	17	17	58	37	0	0	14	21	0	23	4	3	0	0	7	0	0	0	7	780	627	1109	895	922	1044	1406	850	983	221	275	416	482
Pinaverium bromide	CC1(C2CCC(C1C2)CCOCC[N+]3(CCOCC3)CC4=CC(=C(C=C4Br)OC)OC)C.[Br-]	24.9314	19.1783	1	1	0	0	0	0	0	0	0	0	0	0	0	0	6	6	74	33	0	2	7	41	0	26	1	4	0	0	0	0	2	0	2	337.155	320.037	401.815	420.333	337.63	328.37	349.815	299.111	304.519	213	279	481	562
Tolfenamic acid	CC1=C(C=CC=C1Cl)NC2=CC=CC=C2C(=O)O	13.7108	11.9504	1	0	22.6314	2.36423	4.72846	22.6314	1.2573	3.80433	3.94043	0.218913	1.95908	86.5693	4.80941	5.04873	12	12	30	18	0	0	4	12	0	14	1	2	0	0	0	1	0	0	1	237.605	240.111	326.444	310.222	275.444	230.111	204.444	149.778	52.8889	102	124	184	203
Methiothepin maleate	CN1CCN(CC1)C2CC3=CC=CC=C3SC4=C2C=C(C=C4)SC.C(=CC(=O)O)C(=O)O	24.4268	20.0863	2	2	0	0	0	0	0	0	0	0	0	0	0	0	12	12	60	32	0	0	8	28	0	24	2	4	2	0	0	0	0	0	0	396.889	363.667	471.333	442	417.667	453.778	255.333	184	89	188	232	370	447
Amiodarone hydrochloride	CCCCC1=C(C2=CC=CC=C2O1)C(=O)C3=CC(=C(C(=C3)I)OCCN(CC)CC)I.Cl	23.3796	19.008	0	1	0	0	0	0	0	0	0	0	0	0	0	0	15	16	62	32	0	0	7	30	0	25	1	3	0	0	0	1	0	2	3	362.493	376.244	529.178	545.356	535.824	459.733	436.044	323.911	261.111	186	233	369	414
Dicumarol	C1=CC=C2C(=C1)C(=C(C(=O)O2)CC3=C(C4=CC=CC=C4OC3=O)O)O	19.913	15.4553	0	0	32.604	2.48293	4.96586	32.604	1.30416	4.17122	4.62847	0.185139	2.44852	157.989	6.31957	5.97882	20	22	37	25	0	0	6	12	0	19	0	6	0	0	0	0	0	0	0	430	430	664	700	680	566	649	414	349	150	190	290	328
7-Aminocephalosporanic acid	CC(=O)OCC1=C(N2C(C(C2=O)N)SC1)C(=O)O	13.8083	12.4077	1	1	22.0472	2.55621	5.11241	22.0472	1.22484	3.8248	3.4768	0.193155	1.8339	183.196	10.1775	5.79834	0	0	30	18	0	0	8	12	0	10	2	5	1	0	0	0	0	0	0	310.444	268.333	368	358.667	349.667	349	232.667	180	75	106	133	198	213
Stanozolol	CC12CCC3C(C1CCC2(C)O)CCC4C3(CC5=C(C4)NN=C5)C	20.0338	16.0118	0	0	31.2244	2.64448	5.23385	31.2244	1.30101	4.18039	4.44658	0.185274	2.3676	167.153	6.9647	5.99438	5	5	56	24	0	0	3	32	0	21	2	1	0	0	0	0	0	0	0	226	263	384	339	295	245	210	165	139	182	251	478	601
Toremifene	CN(C)CCOC1=CC=C(C=C1)C(=C(CCCl)C2=CC=CC=C2)C3=CC=CC=C3	21.9773	17.2754	0	1	37.7849	2.42724	4.85448	37.7849	1.30293	4.27272	4.36505	0.150519	2.53834	477.478	16.4648	7.23323	18	18	57	29	0	0	3	28	0	26	1	1	0	0	0	1	0	0	1	301.605	323.556	418.556	455.111	442.222	466.889	438	345.667	247.444	170	212	335	388
Sertindole	C1CN(CCC1C2=CN(C3=C2C=C(C=C3)Cl)C4=CC=C(C=C4)F)CCN5CCNC5=O	24.8343	18.1462	0	1	41.1569	2.52359	4.88688	41.1569	1.32764	4.38653	4.23923	0.136749	2.57578	884.968	28.5473	7.91695	15	16	57	31	0	0	7	26	0	24	4	1	0	0	1	1	0	0	2	401.605	411.111	575.667	514.444	456.222	461.556	426.222	383.778	313.556	196	256	417	478
Metixene hydrochloride	CN1CCCC(C1)CC2C3=CC=CC=C3SC4=CC=CC=C24.Cl	17.6253	13.3581	0	1	0	0	0	0	0	0	0	0	0	0	0	0	12	12	47	23	0	0	3	24	0	20	1	0	1	0	0	1	0	0	1	200.889	220.333	295.333	295	264.333	273	244.667	172.667	80	144	188	317	374
Diclazuril	C1=CC(=CC=C1C(C#N)C2=C(C=C(C=C2Cl)N3C(=O)NC(=O)C=N3)Cl)Cl	20.1033	16.2594	0	0	32.5531	2.45665	4.91331	32.5531	1.25204	4.18265	4.44973	0.171143	2.44835	190.286	7.31869	6.20404	18	18	35	26	0	0	9	9	0	17	4	2	0	0	0	3	0	0	3	380.815	383.333	532.556	589.778	536.605	444.444	354.778	300.556	300.21	145	180	267	294
Montelukast	CC(C)(C1=CC=CC=C1CCC(C2=CC=CC(=C2)C=CC3=NC4=C(C=CC(=C4)Cl)C=C3)SCC5(CC5)CC(=O)O)O	32.4418	23.5672	1	0	52.2838	2.45958	4.8431	52.2838	1.27521	4.65919	3.88668	0.0947972	2.76854	1591.12	38.8079	8.78318	22	23	77	41	0	0	6	36	0	35	1	3	1	0	0	1	0	0	1	458.049	480.444	609.333	586.778	517	460.444	526.333	616.667	651.444	256	321	506	566
Gefitinib	COC1=C(C=C2C(=C1)N=CN=C2NC3=CC(=C(C=C3)F)Cl)OCCCN4CCOCC4	24.0986	17.4192	0	1	40.9507	2.44581	4.89162	40.9507	1.32099	4.3596	4.24794	0.13703	2.57784	1016.37	32.786	8.05539	16	17	55	31	0	0	9	24	0	22	4	3	0	0	1	1	0	0	2	459.605	438.111	597.444	622.889	532.444	523.111	491	492.778	440.333	184	231	358	398
Fendiline hydrochloride	CC(C1=CC=CC=C1)NCCC(C2=CC=CC=C2)C3=CC=CC=C3.Cl	18.3728	14.5758	0	1	0	0	0	0	0	0	0	0	0	0	0	0	18	18	51	25	0	0	2	26	0	23	1	0	0	0	0	1	0	0	1	226.444	249	310	290	252	258	244	228	216	144	183	285	335
Chlorprothixene hydrochloride	CN(C)CCC=C1C2=CC=CC=C2SC3=C1C=C(C=C3)Cl.Cl	16.4299	12.9764	0	1	0	0	0	0	0	0	0	0	0	0	0	0	12	12	41	22	0	0	4	19	0	18	1	0	1	0	0	2	0	0	2	204.494	222.444	294	303.111	263.889	236.296	192.333	135.556	63.5556	129	159	257	283
Suloctidil	CCCCCCCCNC(C)C(C1=CC=C(C=C1)SC(C)C)O	16.6201	13.4219	0	1	28.1018	2.30959	4.61917	28.1018	1.22182	3.99904	3.71559	0.161547	2.14545	1035.25	45.0107	7.7753	6	6	58	23	0	0	3	35	0	20	1	1	1	0	0	0	0	0	0	168.444	161.667	204.333	215	176.667	150	112.333	107.333	100.333	137	170	275	314
Meclizine hydrochloride	CC1=CC(=CC=C1)CN2CCN(CC2)C(C3=CC=CC=C3)C4=CC=C(C=C4)Cl.Cl.Cl	22.0178	16.1666	0	2	0	0	0	0	0	0	0	0	0	0	0	0	18	18	59	30	0	0	5	29	0	25	2	0	0	0	0	3	0	0	3	278.494	304.111	395.667	397.667	359.111	371.333	323	262.778	215.778	175	221	361	419
Protriptyline hydrochloride	CNCCCC1C2=CC=CC=C2C=CC3=CC=CC=C13.Cl	15.3946	12.4421	0	1	0	0	0	0	0	0	0	0	0	0	0	0	12	12	43	21	0	0	2	22	0	19	1	0	0	0	0	1	0	0	1	192.444	217	292	330	271	246	175	125	42	124	160	258	327
2-[[1-(2-Amino-1,3-thiazol-4-yl)-2-[(2-methyl-4-oxo-1-sulfoazetidin-3-yl)amino]-2-oxoethylidene]amino]oxy-2-methylpropanoic acid	CC1C(C(=O)N1S(=O)(=O)O)NC(=O)C(=NOC(C)(C)C(=O)O)C2=CSC(=N2)N	21.5912	19.5972	2	0	32.3701	2.5295	5.05757	32.3701	1.15608	4.25185	3.73193	0.133283	2.34655	565.397	20.1927	7.36715	5	5	45	28	0	0	15	17	0	13	5	8	2	0	0	0	0	0	0	508.889	392.333	689.667	637.333	676.667	561.333	569.333	669.667	431.667	165	197	286	293
Moricizine hydrochloride	CCOC(=O)NC1=CC2=C(C=C1)SC3=CC=CC=C3N2C(=O)CCN4CCOCC4.Cl	23.3511	17.4212	0	1	0	0	0	0	0	0	0	0	0	0	0	0	12	12	57	31	0	0	9	26	0	22	3	4	1	0	0	1	0	0	1	414.889	397.333	550.333	566.333	580.333	553	528	476.333	459	182	230	365	424
Lansoprazole	CC1=C(C=CN=C1CS(=O)C2=NC3=CC=CC=C3N2)OCC(F)(F)F	19.6257	15.8228	0	0	31.3902	2.41874	4.76659	31.3902	1.25561	4.14813	4.2155	0.16862	2.35506	250.901	10.036	6.44135	15	16	39	25	0	0	9	14	0	16	3	2	1	0	3	0	0	0	3	460.444	375	609.667	506.333	429.333	444	503.333	392.667	246	146	177	263	274
Alfacalcidol	CC(C)CCCC(C)C1CCC2C1(CCCC2=CC=C3CC(CC(C3=C)O)O)C	22.4506	18.1795	0	0	35.9123	2.54311	4.98039	35.9123	1.23835	4.28948	3.83514	0.132246	2.40892	703.977	24.2751	7.62146	0	0	73	29	0	0	2	44	0	27	0	2	0	0	0	0	0	0	0	234	243	331	347	308	243	246	251	240	196	258	464	560
Loxapine succinate	CN1CCN(CC1)C2=NC3=CC=CC=C3OC4=C2C=C(C=C4)Cl.C(CC(=O)O)C(=O)O	23.8291	19.6123	2	3	0	0	0	0	0	0	0	0	0	0	0	0	12	12	55	31	0	0	9	24	0	22	3	5	0	0	0	1	0	0	1	449.605	428.111	575.667	598.444	532.222	503.444	273.333	199.778	85.5556	180	221	345	404
Zotepine	CN(C)CCOC1=CC2=CC=CC=C2SC3=C1C=C(C=C3)Cl	17.1774	13.5294	0	1	28.2179	2.44161	4.78678	28.2179	1.28263	4.0204	4.03977	0.183626	2.18464	237.996	10.818	6.26071	12	12	40	22	0	0	4	18	0	18	1	1	1	0	0	1	0	0	1	240.049	248.444	323	377.111	337.889	301.852	211.111	158.556	88.8889	132	162	257	298
Pimozide	C1CN(CCC1N2C3=CC=CC=C3NC2=O)CCCC(C4=CC=C(C=C4)F)C5=CC=C(C=C5)F	26.9556	19.276	0	1	44.9795	2.48107	4.84677	44.9795	1.32293	4.46723	3.86991	0.113821	2.57701	2537.41	74.6297	9.06267	21	22	63	34	0	0	6	29	0	28	3	1	0	0	2	0	0	0	2	466	454	631	593	495	463	465	427	380	211	275	443	516
Omeprazole	CC1=CN=C(C(=C1OC)C)CS(=O)C2=NC3=C(N2)C=C(C=C3)OC	18.5107	15.2046	0	0	30.8867	2.43828	4.81079	30.8867	1.28695	4.10848	4.31729	0.179887	2.3381	168.614	7.02559	6.00308	15	16	43	24	0	0	7	19	0	17	3	3	1	0	0	0	0	0	0	346.444	324	461.667	434.333	381.333	323.333	338.333	304.667	241	145	176	282	294
Trimeprazine tartrate	CC(CN1C2=CC=CC=C2SC3=CC=CC=C31)CN(C)C.CC(CN1C2=CC=CC=C2SC3=CC=CC=C31)CN(C)C.C(C(C(=O)O)O)(C(=O)O)O	39.7587	33.8839	2	2	0	0	0	0	0	0	0	0	0	0	0	0	24	24	102	52	0	0	12	50	0	40	4	6	2	0	0	0	0	0	0	634.889	599.667	824.667	867.667	738.667	609	392	254.667	110.667	312	385	626	685
Azathioprine	CN1C=NC(=C1SC2=NC=NC3=C2NC=N3)[N+](=O)[O-]	14.9752	13.5403	0	0	24.469	2.44119	4.77912	24.469	1.28784	3.89374	4.07258	0.214346	2.04613	99.2026	5.22119	5.23902	14	15	26	19	0	0	10	7	0	9	7	2	1	0	0	0	0	0	0	350.444	329.333	480	400	363.333	333	377	312	169	109	133	196	182
Zuclopenthixol dihydrochloride	C1CN(CCN1CCC=C2C3=CC=CC=C3SC4=C2C=C(C=C4)Cl)CCO.Cl.Cl	21.1608	15.2448	0	2	0	0	0	0	0	0	0	0	0	0	0	0	12	12	56	29	0	0	7	27	0	22	2	1	1	0	0	3	0	0	3	276.938	284.444	373	389.111	325.889	300.296	272.333	235.556	210.889	169	216	348	405
Toltrazuril	CC1=C(C=CC(=C1)N2C(=O)NC(=O)N(C2=O)C)OC3=CC=C(C=C3)SC(F)(F)F	22.7014	17.3055	0	0	35.3905	2.45224	4.90448	35.3905	1.22036	4.29056	4.26728	0.147148	2.51569	506.177	17.4544	7.2916	18	18	43	29	0	0	11	14	0	18	3	4	1	0	3	0	0	0	3	566.444	489.333	772	708	720.667	539	448.667	453.667	354.667	168	201	296	325
Apramycin	CNC1C(C2C(CC(C(O2)OC3C(CC(C(C3O)O)N)N)N)OC1OC4C(C(C(C(O4)CO)N)O)O)O	28.7431	22.4956	0	5	46.686	2.50175	5.0035	46.686	1.26178	4.54025	5.13855	0.13888	2.9451	349.243	9.43901	7.1641	0	0	78	37	0	0	16	41	0	21	5	11	0	0	0	0	0	0	0	548	464	777	1055	884	808	757	723	681	241	326	547	670
Butenafine hydrochloride	CC(C)(C)C1=CC=C(C=C1)CN(C)CC2=CC=CC3=CC=CC=C32.Cl	18.8284	14.4428	0	1	0	0	0	0	0	0	0	0	0	0	0	0	16	17	53	25	0	0	2	28	0	23	1	0	0	0	0	1	0	0	1	232.444	260	339	326	252	209	186	190	179	154	187	318	345
Hycanthone	CCN(CC)CCNC1=C2C(=C(C=C1)CO)SC3=CC=CC=C3C2=O	18.9586	15.1733	0	1	32.6864	2.51618	5.03237	32.6864	1.30745	4.14082	4.01366	0.160546	2.30599	564.369	22.5748	7.252	14	16	49	25	0	0	5	24	0	20	2	2	1	0	0	0	0	0	0	290.444	289.333	406	466.667	436	382.333	319.333	237.333	168.667	152	194	310	363
Hexetidine	CCCCC(CC)CN1CC(CN(C1)CC(CC)CCCC)(C)N	17.2884	15.1477	0	3	29.0909	2.38002	4.76004	29.0909	1.21212	4.04783	3.81394	0.158914	2.21413	327.571	13.6488	6.66717	0	0	69	24	0	0	3	45	0	21	3	0	0	0	0	0	0	0	0	150	152	196	208	178	176	155	116	84	155	195	355	411
Acarbose	CC1C(C(C(C(O1)OC2C(OC(C(C2O)O)OC3C(OC(C(C3O)O)O)CO)CO)O)O)NC4C=C(C(C(C4O)O)O)CO	33.7903	26.7006	0	1	55.6091	2.48383	4.96767	55.6091	1.26384	4.70366	5.84445	0.132828	3.2471	394.581	8.96776	7.45943	0	0	87	44	0	0	19	43	0	25	1	18	0	0	0	0	0	0	0	730	575	958	1368	1160	1111	1189	1139	991	277	374	609	747
Anethole trithione	COC1=CC=C(C=C1)C2=CC(=S)SS2	10.6756	9.45784	0	0	18.2985	2.34292	4.61306	18.2985	1.30704	3.5671	3.47173	0.247981	1.58113	65.6721	4.69086	4.52115	11	11	22	14	0	0	4	8	0	10	0	1	3	0	0	0	0	0	0	147.333	144.444	172.444	143.778	98.6667	74.6667	48.6667	34.3333	8.66667	78	93	135	126
Lacidipine	CCOC(=O)C1=C(NC(=C(C1C2=CC=CC=C2C=CC(=O)OC(C)(C)C)C(=O)OCC)C)C	24.7418	21.3888	0	0	39.2288	2.51527	5.03054	39.2288	1.18875	4.39005	4.34333	0.131616	2.66256	665.825	20.1765	7.69495	6	6	66	33	0	0	7	33	0	26	1	6	0	0	0	0	0	0	0	470	448	629	665	785	822	812	551	455	197	235	392	454
Rabeprazole sodium	CC1=C(C=CN=C1CS(=O)C2=NC3=CC=CC=C3[N-]2)OCCCOC.[Na+]	19.1489	15.1623	1	1	0	0	0	0	0	0	0	0	0	0	0	0	15	16	46	26	0	0	8	20	0	18	3	3	1	0	0	0	0	0	0	362.444	325	452	426.333	391.333	343	399.333	331.333	267.333	146	180	277	288
Ethacrynic acid	CCC(=C)C(=O)C1=C(C(=C(C=C1)OCC(=O)O)Cl)Cl	13.8892	12.7467	1	0	23.0114	2.39926	4.79852	23.0114	1.21113	3.82614	3.6721	0.193269	1.94262	135.654	7.1397	5.55196	6	6	31	19	0	0	6	12	0	13	0	4	0	0	0	2	0	0	2	277.21	249.222	334.444	341.272	255.778	227.556	199.556	117.333	98	102	121	174	185
Pimethixene maleate	CN1CCC(=C2C3=CC=CC=C3SC4=CC=CC=C42)CC1.C(=CC(=O)O)C(=O)O	22.2651	18.435	2	1	0	0	0	0	0	0	0	0	0	0	0	0	12	12	52	29	0	0	6	23	0	23	1	4	1	0	0	0	0	0	0	382.444	357.333	475.333	422.667	392.667	397.667	206.667	119.333	42.6667	169	209	328	373
Trifluoperazine hydrochloride	CN1CCN(CC1)CCCN2C3=CC=CC=C3SC4=C2C=C(C=C4)C(F)(F)F.Cl.Cl	22.2831	16.4683	0	2	0	0	0	0	0	0	0	0	0	0	0	0	12	12	56	30	0	0	9	26	0	21	3	0	1	0	3	2	0	0	5	411.333	366.333	605.333	497.333	463	472	409.333	437.333	385.667	178	224	358	417
Prochlorperazine maleate	CN1CCN(CC1)CCCN2C3=CC=CC=C3SC4=C2C=C(C=C4)Cl.C(=CC(=O)O)C(=O)O.C(=CC(=O)O)C(=O)O	30.6306	25.7287	4	2	0	0	0	0	0	0	0	0	0	0	0	0	12	12	73	41	0	0	13	32	0	28	3	8	1	0	0	1	0	0	1	592.049	511.444	655	512.778	463	503.519	240.333	222.556	191.889	226	271	410	452
Chlorpromazine hydrochloride	CN(C)CCCN1C2=CC=CC=C2SC3=C1C=C(C=C3)Cl.Cl	16.4299	12.9764	0	1	0	0	0	0	0	0	0	0	0	0	0	0	12	12	42	22	0	0	5	20	0	17	2	0	1	0	0	2	0	0	2	208.494	226.444	300	299.778	260	231.519	192.333	135.556	63.5556	130	161	263	293
Chlorotrianisene	COC1=CC=C(C=C1)C(=C(C2=CC=C(C=C2)OC)Cl)C3=CC=C(C=C3)OC	20.4537	16.2249	0	0	35.5785	2.42447	4.84894	35.5785	1.31772	4.21049	4.45984	0.165179	2.48837	223.702	8.28526	6.40357	18	18	48	27	0	0	4	21	0	23	0	3	0	0	0	1	0	0	1	347.605	355.111	460.222	462.889	404	416.444	434.889	414.111	357.556	157	192	294	334
Promethazine hydrochloride	CC(CN1C2=CC=CC=C2SC3=CC=CC=C31)N(C)C.Cl	15.6823	12.7776	0	1	0	0	0	0	0	0	0	0	0	0	0	0	12	12	42	21	0	0	4	21	0	17	2	0	1	0	0	1	0	0	1	202.889	223.333	298.333	305.333	273.333	252	176	79.3333	12	127	158	262	301
Propidium iodide	CC[N+](C)(CC)CCC[N+]1=C2C=C(C=CC2=C3C=CC(=CC3=C1C4=CC=CC=C4)N)N.[I-].[I-]	24.1362	19.0035	2	2	0	0	0	0	0	0	0	0	0	0	0	0	20	22	67	33	0	0	6	34	0	27	4	0	0	0	0	0	0	2	2	300.063	358	504	553	543	554	513	435	323	200	254	430	523
Spectinomycin dihydrochloride	CC1CC(=O)C2(C(O1)OC3C(C(C(C(C3O2)NC)O)NC)O)O.Cl.Cl	17.9083	15.1765	0	2	0	0	0	0	0	0	0	0	0	0	0	0	0	0	51	25	0	0	11	26	0	14	2	7	0	0	0	2	0	0	2	362.889	319	549	767	601	425	360	238	73	154	204	350	422
Tolnaftate	CC1=CC(=CC=C1)N(C)C(=S)OC2=CC3=CC=CC=C3C=C2	17.1774	13.4556	0	0	28.6053	2.36953	4.73907	28.6053	1.30024	4.02068	4.26822	0.19401	2.23965	140.095	6.36796	5.73078	16	17	39	22	0	0	3	17	0	19	1	1	1	0	0	0	0	0	0	258.444	289.667	373.333	354	282	245.333	207.333	181	162	131	160	247	269
Ivermectin	CCC(C)C1C(CCC2(O1)CC3CC(O2)CC=C(C(C(C=CC=C4COC5C4(C(C=C(C5O)C)C(=O)O3)O)C)OC6CC(C(C(O6)C)OC7CC(C(C(O7)C)O)OC)OC)C)C	48.7064	33.6492	0	0	79.4686	2.59313	5.11615	79.4686	1.28175	5.06129	4.36967	0.0704785	3.29924	31463.8	507.481	12.1811	0	0	136	62	1	2	14	74	0	48	0	14	0	0	0	0	0	0	0	820	761	1185	1421	1448	1313	1323	1428	1561	414	546	952	1176
Halofantrine hydrochloride	CCCCN(CCCC)CCC(C1=C2C=CC(=CC2=C3C=C(C=C(C3=C1)Cl)Cl)C(F)(F)F)O.Cl	25.2494	19.8863	0	1	0	0	0	0	0	0	0	0	0	0	0	0	14	16	65	34	0	0	8	31	0	26	1	1	0	0	3	3	0	0	6	439.654	402.222	674.111	612.778	621.383	610.556	604.444	593.778	465	201	253	400	482
Quinacrine dihydrochloride dihydrate	CCN(CC)CCCC(C)NC1=C2C=C(C=CC2=NC3=C1C=CC(=C3)Cl)OC.O.O.Cl.Cl	21.2702	16.7059	0	1	0	0	0	0	0	0	0	0	0	0	0	0	14	16	68	32	0	0	9	36	0	23	3	3	0	0	0	3	0	0	3	334.494	330.111	448.667	478.444	431	397.222	312.556	247	210.444	178	215	353	410
Idoxuridine	C1C(C(OC1N2C=C(C(=O)NC2=O)I)CO)O	13.0037	11.8059	0	0	21.163	2.43013	4.79084	21.163	1.24488	3.7595	3.77258	0.221917	1.85839	82.1507	4.83239	4.93918	6	6	28	17	0	0	8	11	0	9	2	5	0	0	0	0	0	1	1	291.024	246.622	372.089	372.333	342.089	210.178	205.933	135.089	62.7778	99	127	195	205
Cilnidipine	CC1=C(C(C(=C(N1)C)C(=O)OCC=CC2=CC=CC=C2)C3=CC(=CC=C3)[N+](=O)[O-])C(=O)OCCOC	27.2029	21.5768	0	0	45.4313	2.50669	5.01338	45.4313	1.26198	4.48378	4.33586	0.12044	2.74785	1938.29	53.8413	8.85049	12	12	64	36	0	0	9	28	0	27	2	7	0	0	0	0	0	0	0	564	503	719	760	852	880	894	822	827	206	254	396	462
Meclomen	CC1=C(C(=C(C=C1)Cl)NC2=CC=CC=C2C(=O)[O-])Cl.O.[Na+]	14.4869	12.7524	1	1	0	0	0	0	0	0	0	0	0	0	0	0	12	12	33	21	0	0	7	12	0	14	1	3	0	0	0	2	0	0	2	285.21	258.222	362.667	340.889	310.272	259.667	241.556	176.889	64	108	129	190	205
Fluphenazine hydrochloride	C1CN(CCN1CCCN2C3=CC=CC=C3SC4=C2C=C(C=C4)C(F)(F)F)CCO.Cl.Cl	23.5879	17.1293	0	2	0	0	0	0	0	0	0	0	0	0	0	0	12	12	60	32	0	0	10	28	0	22	3	1	1	0	3	2	0	0	5	443.333	385.333	629.333	534.333	496	504	440.333	453.333	404.667	188	239	378	448
30-Ethyl-33-(1-hydroxy-2-methylhex-4-enyl)-1,4,7,10,12,15,19,25,28-nonamethyl-6,9,18,24-tetrakis(2-methylpropyl)-3,21-di(propan-2-yl)-1,4,7,10,13,16,19,22,25,28,31-undecazacyclotritriacontane-2,5,8,11,14,17,20,23,26,29,32-undecone	CCC1C(=O)N(CC(=O)N(C(C(=O)NC(C(=O)N(C(C(=O)NC(C(=O)NC(C(=O)N(C(C(=O)N(C(C(=O)N(C(C(=O)N(C(C(=O)N1)C(C(C)CC=CC)O)C)C(C)C)C)CC(C)C)C)CC(C)C)C)C)C)CC(C)C)C)C(C)C)CC(C)C)C)C	62.7314	51.791	0	0	100.135	2.44493	4.88976	100.135	1.17806	5.31188	6.19131	0.072839	3.96321	3569.97	41.9997	10.3204	0	0	196	85	0	0	23	111	0	62	11	12	0	0	0	0	0	0	0	1068	955	1349	1707	1897	2185	1956	2041	2247	523	644	1116	1374
Prenylamine lactate	CC(CC1=CC=CC=C1)NCCC(C2=CC=CC=C2)C3=CC=CC=C3.CC(C(=O)O)O	23.053	19.1856	1	1	0	0	0	0	0	0	0	0	0	0	0	0	18	18	64	31	0	0	4	33	0	27	1	3	0	0	0	0	0	0	0	342	325	398	354	259	272	243	200	183	177	219	336	377
Ethaverine hydrochloride	CCOC1=C(C=C(C=C1)CC2=NC=CC3=CC(=C(C=C32)OCC)OCC)OCC.Cl	21.7585	16.9168	0	0	0	0	0	0	0	0	0	0	0	0	0	0	16	17	60	30	0	0	6	30	0	24	1	4	0	0	0	1	0	0	1	384.444	393	531	595	508	464	422	387	351	174	214	339	391
Parbendazole	CCCCC1=CC2=C(C=C1)N=C(N2)NC(=O)OC	13.504	11.4021	0	0	23.0242	2.41237	4.68275	23.0242	1.27912	3.80131	3.54193	0.196774	1.85246	165.831	9.21282	5.69875	9	10	35	18	0	0	5	17	0	13	3	2	0	0	0	0	0	0	0	250	249	354	281	274	211	157	132	56	105	128	200	205
Sulbactam	CC1(C(N2C(S1(=O)=O)CC2=O)C(=O)O)C	11.8978	11.7457	1	0	17.2199	2.67616	5.10422	17.2199	1.14799	3.68345	3.43249	0.228833	1.63875	67.714	4.51427	4.62076	0	0	26	15	0	0	7	11	0	8	1	5	1	0	0	0	0	0	0	266.444	176.667	351	366.333	274.333	304	0	0	0	99	130	217	222
Nalidixic acid sodium salt	CCN1C=C(C(=O)C2=C1N=C(C=C2)C)C(=O)[O-].[Na+]	12.9633	11.5023	1	1	0	0	0	0	0	0	0	0	0	0	0	0	10	11	29	18	0	0	6	11	0	12	2	3	0	0	0	0	0	0	0	300	276	417	436	437	240	153	56	13	99	121	188	208
Dihydrostreptomycin sulfate	CC1C(C(C(O1)OC2C(C(C(C(C2O)O)N=C(N)N)O)N=C(N)N)OC3C(C(C(C(O3)CO)O)O)NC)(CO)O.CC1C(C(C(O1)OC2C(C(C(C(C2O)O)N=C(N)N)O)N=C(N)N)OC3C(C(C(C(O3)CO)O)O)NC)(CO)O.OS(=O)(=O)O.OS(=O)(=O)O.OS(=O)(=O)O	71.1588	63.2611	6	14	0	0	0	0	0	0	0	0	0	0	0	0	0	0	183	95	0	0	53	88	0	42	14	36	3	0	0	0	0	0	0	1627.33	1110	2255	2360	2238	2306	2242	2226	2046	568	712	1142	1342
Oxolinic acid	CCN1C=C(C(=O)C2=CC3=C(C=C21)OCO3)C(=O)O	14.9348	13.0058	1	0	24.437	2.50989	4.99574	24.437	1.28616	3.89674	3.95583	0.208201	2.01704	107.19	5.64158	5.31646	10	11	30	19	0	0	6	11	0	13	1	5	0	0	0	0	0	0	0	342	327	508	495	509	376	264	150	88	115	145	227	247
Cinoxacin	CCN1C2=CC3=C(C=C2C(=O)C(=N1)C(=O)O)OCO3	14.9348	13.0058	1	0	24.437	2.50989	4.99574	24.437	1.28616	3.89674	3.95583	0.208201	2.01704	107.19	5.64158	5.31646	10	11	29	19	0	0	7	10	0	12	2	5	0	0	0	0	0	0	0	358	345	536	545	523	396	280	150	88	114	143	221	236
Haloprogin	C1=C(C(=CC(=C1Cl)Cl)Cl)OCC#CI	10.1468	9.31571	0	0	16.8745	2.32645	4.6529	16.8745	1.20532	3.52098	3.22883	0.23063	1.50859	104.17	7.44073	4.9825	6	6	18	14	0	0	5	4	0	9	0	1	0	0	0	3	0	1	4	155.839	149.956	178.956	158.916	99.0938	74.5605	52.8667	23.4321	3.85432	68	79	104	99
Saquinavir mesylate	CC(C)(C)NC(=O)C1CC2CCCCC2CN1CC(C(CC3=CC=CC=C3)NC(=O)C(CC(=O)N)NC(=O)C4=NC5=CC=CC=C5C=C4)O.CS(=O)(=O)O	41.7908	32.1116	1	1	0	0	0	0	0	0	0	0	0	0	0	0	16	17	108	54	0	0	15	54	0	39	6	8	1	0	0	0	0	0	0	710.444	604	915	890	909	1046	1047	1017	1065	330	409	675	784
Etomidate	CCOC(=O)C1=CN=CN1C(C)C2=CC=CC=C2	13.492	12.4976	0	0	23.169	2.40127	4.72404	23.169	1.28717	3.80168	3.69357	0.205198	1.89438	115.378	6.40991	5.336	11	11	34	18	0	0	4	16	0	14	2	2	0	0	0	0	0	0	0	248	245	339	307	305	222	186	125	54	104	129	199	217
Thiethylperazine dimalate	CCSC1=CC2=C(C=C1)SC3=CC=CC=C3N2CCCN4CCN(CC4)C.C(C(C(=O)O)O)C(=O)O	27.3242	21.9468	2	2	0	0	0	0	0	0	0	0	0	0	0	0	12	12	71	36	0	0	10	35	0	26	3	5	2	0	0	0	0	0	0	444.889	401.333	528	510	449	406.778	261.667	246.333	216	213	265	422	476
Azelastine hydrochloride	CN1CCCC(CC1)N2C(=O)C3=CC=CC=C3C(=N2)CC4=CC=C(C=C4)Cl.Cl	21.3392	16.1755	0	1	0	0	0	0	0	0	0	0	0	0	0	0	16	17	53	28	0	0	6	25	0	22	3	1	0	0	0	2	0	0	2	314.049	337.111	467.667	522.667	460.111	439.556	417.111	340	254.333	169	216	351	423
Perphenazine	C1CN(CCN1CCCN2C3=CC=CC=C3SC4=C2C=C(C=C4)Cl)CCO	21.1608	15.2448	0	2	35.8822	2.48514	4.97027	35.8822	1.32897	4.23259	3.97231	0.147122	2.3726	1143.1	42.337	8.03475	12	12	53	27	0	0	6	26	0	21	3	1	1	0	0	1	0	0	1	280.049	288.444	379	385.778	320	293.519	271.333	238.556	210.889	168	218	354	415
Telmisartan	CCCC1=NC2=C(N1CC3=CC=C(C=C3)C4=CC=CC=C4C(=O)O)C=C(C=C2C)C5=NC6=CC=CC=C6N5C	31.1054	22.7848	1	0	51.7754	2.54127	4.94686	51.7754	1.32757	4.61555	4.83584	0.123996	2.93703	994.38	25.4969	8.2631	30	32	69	39	0	0	6	30	0	33	4	2	0	0	0	0	0	0	0	510	573	849	824	787	732	685	596	548	246	313	508	573
Vardenafil	CCCC1=NC(=C2N1N=C(NC2=O)C3=C(C=CC(=C3)S(=O)(=O)N4CCN(CC4)CC)OCC)C	26.3337	20.8288	0	1	43.3763	2.52526	5.00695	43.3763	1.27577	4.45801	4.81285	0.141555	2.79507	440.344	12.9513	7.31133	15	16	66	34	0	0	11	32	0	23	6	4	1	0	0	0	0	0	0	476.444	432	756.667	770.333	753.667	661.333	743	609	541.333	214	272	443	513
Vecuronium bromide	CC(=O)OC1CC2CCC3C(C2(CC1N4CCCCC4)C)CCC5(C3CC(C5OC(=O)C)[N+]6(CCCCC6)C)C.[Br-]	32.2239	23.8021	1	2	0	0	0	0	0	0	0	0	0	0	0	0	0	0	98	41	0	0	7	57	0	34	2	4	0	0	0	0	1	0	1	394.088	403	573	608	638	669	593	506	425	287	392	740	983
Mercaptopurine	C1=NC2=C(N1)C(=S)N=CN2	7.80668	7.34358	0	0	13.0984	2.36984	4.63395	13.0984	1.30984	3.26131	3.02608	0.302608	1.10727	35.9907	3.59907	3.58326	9	10	14	10	0	0	5	4	0	5	4	0	1	0	0	0	0	0	0	148.444	160.667	218	150.333	69	0	0	0	0	56	69	98	82
Flufenamic acid	C1=CC=C(C(=C1)C(=O)O)NC2=CC=CC(=C2)C(F)(F)F	15.4023	13.1111	1	0	24.3044	2.36985	4.7397	24.3044	1.21522	3.90963	4.15797	0.207898	2.11817	100.723	5.03613	5.30552	12	12	30	20	0	0	6	10	0	14	1	2	0	0	3	0	0	0	3	392	325	558	441	431	373	287	315	308	112	135	189	210
Clofilium tosylate	CCCCCCC[N+](CC)(CC)CCCCC1=CC=C(C=C1)Cl.CC1=CC=C(C=C1)S(=O)(=O)[O-]	24.6756	21.4941	1	1	0	0	0	0	0	0	0	0	0	0	0	0	12	12	78	34	0	0	6	44	0	28	1	3	1	0	0	1	0	0	1	326.049	232.444	436.667	298.667	226.778	180.222	130.556	117.556	107.556	200	246	387	442
Lidoflazine	CC1=C(C(=CC=C1)C)NC(=O)CN2CCN(CC2)CCCC(C3=CC=C(C=C3)F)C4=CC=C(C=C4)F	27.9624	19.8978	0	2	46.4007	2.36107	4.72214	46.4007	1.28891	4.50023	4.66938	0.129705	2.82196	520.441	14.4567	7.53561	18	18	71	36	0	0	6	35	0	30	3	1	0	0	2	0	0	0	2	470	440	567	561	470	476	496	462	430	219	276	446	516
Cyclobenzaprine hydrochloride	CN(C)CCC=C1C2=CC=CC=C2C=CC3=CC=CC=C31.Cl	16.3205	13.1245	0	1	0	0	0	0	0	0	0	0	0	0	0	0	12	12	44	22	0	0	2	22	0	20	1	0	0	0	0	1	0	0	1	214.444	241	323	373	307	265	197	157	66	130	162	263	316
Tenatoprazole	CC1=CN=C(C(=C1OC)C)CS(=O)C2=NC3=C(N2)C=CC(=N3)OC	18.5107	15.2046	0	0	30.8867	2.43828	4.81079	30.8867	1.28695	4.10848	4.31729	0.179887	2.3381	168.614	7.02559	6.00308	15	16	42	24	0	0	8	18	0	16	4	3	1	0	0	0	0	0	0	362.444	340	497.667	459.333	387.667	334.333	345.333	322.667	257	144	174	276	285
Proadifen hydrochloride	CCCC(C1=CC=CC=C1)(C2=CC=CC=C2)C(=O)OCCN(CC)CC.Cl	19.0164	16.7476	0	1	0	0	0	0	0	0	0	0	0	0	0	0	12	12	59	27	0	0	4	32	0	23	1	2	0	0	0	1	0	0	1	278.444	280	386	450	473	450	320	210	162	156	198	320	394
Gentamicin sulphate	CC(C1CCC(C(O1)OC2C(CC(C(C2O)OC3C(C(C(CO3)(C)O)NC)O)N)N)N)N.CC(C1CCC(C(O1)OC2C(CC(C(C2O)OC3C(C(C(CO3)(C)O)NC)O)N)N)N)NC.CC1(COC(C(C1NC)O)OC2C(CC(C(C2O)OC3C(CCC(O3)CN)N)N)N)O.OS(=O)(=O)O	77.3966	63.9948	2	15	0	0	0	0	0	0	0	0	0	0	0	0	0	0	226	101	0	0	41	125	0	60	15	25	1	0	0	0	0	0	0	1366.44	1113.67	1938	2258	1778	1691	1641	1508	1344	653	848	1440	1714
Pipemidic acid	CCN1C=C(C(=O)C2=CN=C(N=C21)N3CCNCC3)C(=O)O	17.0561	13.8258	1	1	28.6079	2.48509	4.97018	28.6079	1.30036	4.02526	4.05007	0.184094	2.18719	169.495	7.70433	5.92128	10	11	39	22	0	0	8	17	0	14	5	3	0	0	0	0	0	0	0	348	342	517	550	557	380	303	180	151	133	169	266	309
Amodiaquin dihydrochloride dihydrate	CCN(CC)CC1=C(C=CC(=C1)NC2=C3C=CC(=CC3=NC=C2)Cl)O.O.O.Cl.Cl	19.1893	15.0857	0	1	0	0	0	0	0	0	0	0	0	0	0	0	16	17	57	29	0	0	9	28	0	20	3	3	0	0	0	3	0	0	3	322.494	315.111	423.667	433.444	378	336.444	291.444	264.111	234.667	156	186	295	333
Ribavirin	C1=NC(=NN1C2C(C(C(O2)CO)O)O)C(=O)N	12.9633	12.2483	0	0	21.175	2.45705	4.66615	21.175	1.24559	3.76177	3.67109	0.215946	1.83112	91.485	5.38147	5.0468	5	5	29	17	0	0	9	12	0	8	4	5	0	0	0	0	0	0	0	312	271	416	458	353	268	228	172	83	100	128	197	195
Sertraline	CNC1CCC(C2=CC=CC=C12)C3=CC(=C(C=C3)Cl)Cl	15.5729	12.6236	0	1	26.5099	2.46004	4.92007	26.5099	1.3255	3.93597	4.0111	0.200555	2.08221	120.485	6.02423	5.48467	12	12	37	20	0	0	3	17	0	17	1	0	0	0	0	2	0	0	2	187.21	214.222	288.889	288.716	238.778	209	159.667	105	47.4444	123	160	257	306
Aripiprazole	C1CC(=O)NC2=C1C=CC(=C2)OCCCCN3CCN(CC3)C4=C(C(=CC=C4)Cl)Cl	23.5009	15.9357	0	1	39.3355	2.37582	4.75165	39.3355	1.31118	4.32989	4.61724	0.153908	2.62841	291.046	9.70152	6.77209	12	12	57	30	0	0	7	27	0	23	3	2	0	0	0	2	0	0	2	345.21	355.222	456.667	429.605	334.667	293.222	258	194.444	194.111	183	235	373	427
Asenapine maleate	CN1CC2C(C1)C3=C(C=CC(=C3)Cl)OC4=CC=CC=C24.C(=CC(=O)O)C(=O)O	21.6673	18.5767	2	1	0	0	0	0	0	0	0	0	0	0	0	0	12	12	48	28	0	0	7	20	0	21	1	5	0	0	0	1	0	0	1	403.605	382.111	525.667	508.444	453.444	419.556	141.667	44.4444	4.66667	164	204	326	385
Idebenone	CC1=C(C(=O)C(=C(C1=O)OC)OC)CCCCCCCCCCO	17.0561	14.5925	0	0	29.892	2.45359	4.90718	29.892	1.2455	4.04484	3.55188	0.147995	2.14295	6467.24	269.468	9.64997	0	0	54	24	0	0	5	30	0	19	0	5	0	0	0	0	0	0	0	308	262	370	470	344	194	129	124	120	138	173	276	314
Cladribine	C1C(C(OC1N2C=NC3=C(N=C(N=C32)Cl)N)CO)O	14.9752	13.2217	0	0	24.2614	2.49848	4.85016	24.2614	1.27692	3.89836	3.93139	0.206915	2.01085	111.753	5.88174	5.35815	9	10	31	19	0	0	9	12	0	10	5	3	0	0	0	1	0	0	1	303.605	300.111	454.778	456.222	383.333	254.556	251.222	178.667	101.444	116	149	235	242
Cinnarizine	C1CN(CCN1CC=CC2=CC=CC=C2)C(C3=CC=CC=C3)C4=CC=CC=C4	21.799	15.7162	0	2	37.9876	2.40505	4.8101	37.9876	1.3567	4.2588	4.19823	0.149937	2.46428	695.099	24.825	7.57367	18	18	56	28	0	0	2	28	0	26	2	0	0	0	0	0	0	0	0	280	304	391	390	350	362	320	260	201	170	220	350	412
Mifepristone	CC#CC1(CCC2C1(CC(C3=C4CCC(=O)C=C4CCC23)C5=CC=C(C=C5)N(C)C)C)O	25.6624	19.7633	0	0	41.4525	2.65339	5.24288	41.4525	1.29539	4.4279	4.49165	0.140364	2.66537	494.027	15.4384	7.36574	6	6	67	32	0	0	3	35	0	29	1	2	0	0	0	0	0	0	0	350	379	543	581	535	546	540	500	411	219	290	521	655
Epirizole	CC1=CC(=NC(=N1)N2C(=CC(=N2)C)OC)OC	12.8658	11.7616	0	0	21.4545	2.41825	4.75678	21.4545	1.26203	3.75429	3.70562	0.217978	1.84048	89.6791	5.27524	5.02687	11	11	31	17	0	0	6	14	0	11	4	2	0	0	0	0	0	0	0	274	281	395	369	324	226	155	33	2	100	116	186	177
Thioguanosine	C1=NC2=C(N1C3C(C(C(O3)CO)O)O)NC(=NC2=S)N.O	15.7108	14.0574	0	0	0	0	0	0	0	0	0	0	0	0	0	0	9	10	36	21	0	0	11	15	0	10	5	5	1	0	0	0	0	0	0	340.444	312.667	488	532.667	427	364	292	216.333	100.667	125	160	256	265
Vanoxerine dihydrochloride	C1CN(CCN1CCCC2=CC=CC=C2)CCOC(C3=CC=C(C=C3)F)C4=CC=C(C=C4)F.Cl.Cl	25.5937	17.5987	0	2	0	0	0	0	0	0	0	0	0	0	0	0	18	18	69	35	0	0	7	34	0	28	2	1	0	0	2	2	0	0	4	426.889	390	502	497	409	414	492	434	400	200	253	398	457
Levothyroxine	C1=C(C=C(C(=C1I)OC2=CC(=C(C(=C2)I)O)I)I)CC(C(=O)O)N	18.3506	15.3684	1	1	28.8526	2.4005	4.801	28.8526	1.20219	4.0849	4.34399	0.181	2.34426	163.237	6.80153	5.97067	12	12	35	24	0	0	9	11	0	15	1	4	0	0	0	0	0	4	4	324.097	309.489	419.356	375.4	295.648	312.044	273.156	212.63	176.8	133	160	232	245
Iohexol	CC(=O)N(CC(CO)O)C1=C(C(=C(C(=C1I)C(=O)NCC(CO)O)I)C(=O)NCC(CO)O)I	24.7311	22.548	0	0	40.7243	2.52408	5.04815	40.7243	1.19777	4.39976	4.29285	0.12626	2.68073	656.043	19.2954	7.71	6	6	60	34	0	0	15	26	0	19	3	9	0	0	0	0	0	3	3	511.073	414.867	576.733	693.778	696.028	823.378	791.089	666.089	607.133	188	234	356	417
Mesoridazine besylate	CN1CCCCC1CCN2C3=CC=CC=C3SC4=C2C=C(C=C4)S(=O)C.C1=CC=C(C=C1)S(=O)(=O)O	28.0778	22.7421	1	1	0	0	0	0	0	0	0	0	0	0	0	0	18	18	68	36	0	0	9	32	0	27	2	4	3	0	0	0	0	0	0	423.333	334.667	607.333	516	442	393.778	313.667	289.667	208	220	277	436	501
Isosorbide dinitrate	C1C(C2C(O1)C(CO2)O[N+](=O)[O-])O[N+](=O)[O-]	12.3371	11.4474	0	0	19.4665	2.4702	4.65548	19.4665	1.21666	3.70138	3.40722	0.212951	1.6959	104.353	6.52208	5.11779	0	0	24	16	0	0	10	8	0	6	2	8	0	0	0	0	0	0	0	390	287	474	379	314	466	178	172	104	90	115	178	184
Simvastatin	CCC(C)(C)C(=O)OC1CC(C=C2C1C(C(C=C2)C)CCC3CC(CC(=O)O3)O)C	23.2688	18.8627	0	0	36.8748	2.48104	4.96207	36.8748	1.22916	4.32158	4.33308	0.144436	2.56489	381.102	12.7034	7.04168	0	0	68	30	0	0	5	38	0	25	0	5	0	0	0	0	0	0	0	352	331	463	460	439	383	414	409	366	196	252	440	530
Indatraline hydrochloride	CNC1CC(C2=CC=CC=C12)C3=CC(=C(C=C3)Cl)Cl.Cl	14.8658	12.5047	0	1	0	0	0	0	0	0	0	0	0	0	0	0	12	12	36	20	0	0	4	16	0	16	1	0	0	0	0	3	0	0	3	183.654	210.222	285.889	271.716	225.778	195	149.444	83.5556	26.8889	118	152	245	276
Pivmecillinam hydrochloride	CC1(C(N2C(S1)C(C2=O)N=CN3CCCCCC3)C(=O)OCOC(=O)C(C)(C)C)C.Cl	23.3843	19.0486	0	2	0	0	0	0	0	0	0	0	0	0	0	0	0	0	65	31	0	0	10	34	0	21	3	5	1	0	0	1	0	0	1	404.889	364.667	523.667	526.667	497	456.667	413.667	388.333	354.333	194	243	406	442
Clavulanate potassium salt	C1C2N(C1=O)C(C(=CCO)O2)C(=O)[O-].[K+]	10.7326	10.4337	1	1	0	0	0	0	0	0	0	0	0	0	0	0	0	0	23	15	0	0	7	8	0	8	1	5	0	0	0	0	0	0	0	290	234	344	333	387	220	107	30	0	82	107	158	153
Cefadroxil	CC1=C(N2C(C(C2=O)NC(=O)C(C3=CC=C(C=C3)O)N)SC1)C(=O)O	19.4937	16.063	1	1	31.2672	2.56835	5.1367	31.2672	1.25069	4.15831	3.73759	0.149504	2.23473	504.635	20.1854	7.14013	6	6	42	25	0	0	9	17	0	16	3	5	1	0	0	0	0	0	0	388.444	362.333	509	543.667	492.333	458.333	350.667	336	313	151	192	291	323
Sisomicin sulfate	CC1(COC(C(C1NC)O)OC2C(CC(C(C2O)OC3C(CC=C(O3)CN)N)N)N)O.CC1(COC(C(C1NC)O)OC2C(CC(C(C2O)OC3C(CC=C(O3)CN)N)N)N)O.OS(=O)(=O)O.OS(=O)(=O)O.OS(=O)(=O)O.OS(=O)(=O)O.OS(=O)(=O)O	65.0297	56.4608	10	10	0	0	0	0	0	0	0	0	0	0	0	0	0	0	171	87	0	0	49	84	0	38	10	34	5	0	0	0	0	0	0	1452.22	821.333	2091	1516	1182	1116	1106	1016	884	512	616	962	1088
Fenbendazole	COC(=O)NC1=NC2=C(N1)C=C(C=C2)SC3=CC=CC=C3	16.3324	12.793	0	0	27.4812	2.41831	4.71883	27.4812	1.30863	3.97638	3.78739	0.180352	2.07361	207.846	9.89742	6.07873	15	16	34	21	0	0	6	13	0	15	3	2	1	0	0	0	0	0	0	298.444	296.333	412	331.667	323.333	285	254.667	231.667	133	121	147	219	221
Albendazole	CCCSC1=CC2=C(C=C1)N=C(N2)NC(=O)OC	13.504	11.4021	0	0	23.0242	2.41237	4.68275	23.0242	1.27912	3.80131	3.54193	0.196774	1.85246	165.831	9.21282	5.69875	9	10	33	18	0	0	6	15	0	12	3	2	1	0	0	0	0	0	0	246.444	241	343.333	270.333	263.333	199	151.667	126.667	40	103	124	189	189
Atovaquone	C1CC(CCC1C2=CC=C(C=C2)Cl)C3=C(C4=CC=CC=C4C(=O)C3=O)O	20.6201	15.4445	0	0	34.4841	2.50596	5.01192	34.4841	1.32631	4.20578	4.19007	0.161157	2.38823	339.611	13.062	6.78331	12	12	45	26	0	0	4	19	0	22	0	3	0	0	0	1	0	0	1	331.605	340.111	498.667	576.667	488.111	369.333	253.111	238.111	262.333	161	211	337	403
Amoxapine	C1CN(CCN1)C2=NC3=CC=CC=C3OC4=C2C=C(C=C4)Cl	17.6253	13.5273	0	3	29.8035	2.46691	4.85341	29.8035	1.3547	4.04753	4.23956	0.192707	2.23292	149.916	6.81435	5.79853	12	12	38	22	0	0	5	16	0	17	3	1	0	0	0	1	0	0	1	277.605	311.111	447.667	529.444	435.222	369.444	253.333	168.778	55.7778	136	175	275	338
Acenocoumarol	CC(=O)CC(C1=CC=C(C=C1)[N+](=O)[O-])C2=C(C3=CC=CC=C3OC2=O)O	20.1722	16.4046	0	0	32.6422	2.48532	4.97064	32.6422	1.25547	4.18266	4.28842	0.164939	2.41143	229.768	8.83721	6.39258	16	17	41	26	0	0	7	15	0	19	1	6	0	0	0	0	0	0	0	448	407	598	630	659	603	559	407	404	151	188	291	338
Haloperidol	C1CN(CCC1(C2=CC=C(C=C2)Cl)O)CCCC(=O)C3=CC=C(C=C3)F	20.184	14.8666	0	1	33.2923	2.41445	4.8289	33.2923	1.28047	4.17905	3.8087	0.146488	2.2928	697.017	26.8083	7.50232	12	12	49	26	0	0	5	23	0	21	1	2	0	0	1	1	0	0	2	331.605	309.111	400.667	382.667	310.111	277.111	253	197.111	193.889	157	199	313	363
Amlodipine	CCOC(=O)C1=C(NC(=C(C1C2=CC=CC=C2Cl)C(=O)OC)C)COCCN	20.6201	18.2928	0	1	34.691	2.51764	5.03528	34.691	1.23897	4.22544	4.24956	0.15177	2.47643	350.047	12.5017	6.88769	6	6	53	28	0	0	8	25	0	20	2	5	0	0	0	1	0	0	1	397.605	364.111	524.444	599	718.556	777.444	663.111	388	183.333	161	200	320	386
Erlotinib	COCCOC1=C(C=C2C(=C1)C(=NC=N2)NC3=CC=CC(=C3)C#C)OCCOC	21.799	16.5705	0	0	37.7352	2.44674	4.89349	37.7352	1.30121	4.27288	4.20281	0.144925	2.50046	475.766	16.4057	7.22964	16	17	52	29	0	0	7	23	0	22	3	4	0	0	0	0	0	0	0	428	408	543	627	565	576	583	495	443	165	202	310	341
Gemcitabine	C1=CN(C(=O)N=C1N)C2C(C(C(O2)CO)O)(F)F	13.8365	12.757	0	0	21.9262	2.52408	4.91413	21.9262	1.21812	3.8217	3.6696	0.203867	1.88787	105.623	5.86792	5.24766	6	6	29	18	0	0	9	11	0	9	3	4	0	0	2	0	0	0	2	376	303	523	632	466	473	243	158	41	107	137	211	217
Pioglitazone	CCC1=CN=C(C=C1)CCOC2=CC=C(C=C2)CC3C(=O)NC(=O)S3	19.2702	14.2994	0	0	32.363	2.34799	4.62011	32.363	1.29452	4.13763	3.8769	0.155076	2.27133	535.598	21.4239	7.19967	12	12	45	25	0	0	6	20	0	19	2	3	1	0	0	0	0	0	0	334.444	314.667	390.667	350.667	306	288	294.667	260	237.333	146	181	276	287
Etofenamate	C1=CC=C(C(=C1)C(=O)OCCOCCO)NC2=CC=CC(=C2)C(F)(F)F	19.5355	15.7489	0	0	32.1288	2.37517	4.75033	32.1288	1.23572	4.15211	4.32523	0.166355	2.41998	653.371	25.1297	7.43766	12	12	44	26	0	0	8	18	0	18	1	4	0	0	3	0	0	0	3	480	383	626	550	525	504	427	462	467	144	176	250	279
Loperamide hydrochloride	CN(C)C(=O)C(CCN1CCC(CC1)(C2=CC=C(C=C2)Cl)O)(C3=CC=CC=C3)C4=CC=CC=C4.Cl	26.4726	20.5422	0	1	0	0	0	0	0	0	0	0	0	0	0	0	18	18	69	35	0	0	6	34	0	29	2	2	0	0	0	2	0	0	2	376.049	393.111	543.667	598.667	612.111	614.111	483	357.111	336.889	214	274	452	556
Mitotane	C1=CC=C(C(=C1)C(C2=CC=C(C=C2)Cl)C(Cl)Cl)Cl	13.7108	12.0499	0	0	22.5593	2.3962	4.79239	22.5593	1.25329	3.80433	3.82419	0.212455	1.92913	93.07	5.17055	5.12114	12	12	28	18	0	0	4	10	0	14	0	0	0	0	0	4	0	0	4	156.42	176.889	226.383	218.111	178.111	153.877	103	51.7654	17.2716	100	126	186	209
Racepinephrine hydrochloride	CNCC(C1=CC(=C(C=C1)O)O)O.Cl	9.43968	8.86991	0	1	0	0	0	0	0	0	0	0	0	0	0	0	6	6	28	14	0	0	5	14	0	9	1	3	0	0	0	1	0	0	1	180.444	158	213	229	144	112	78	29	5	74	88	132	140
Pemirolast potassium	CC1=CC=CN2C1=NC=C(C2=O)C3=NN=N[N-]3.[K+]	13.4516	11.4974	2	1	0	0	0	0	0	0	0	0	0	0	0	0	15	16	25	18	0	0	8	7	0	10	6	1	0	0	0	0	0	0	0	314	332	475	426	429	314	163	114	40	99	122	184	184
Riluzole hydrochloride	C1=CC2=C(C=C1OC(F)(F)F)SC(=N2)N.Cl	11.8594	10.4009	0	0	0	0	0	0	0	0	0	0	0	0	0	0	9	10	22	16	0	0	8	6	0	8	2	1	1	0	3	1	0	0	4	324.889	262.333	490	269.667	250	240.667	152	201	63	86	98	135	123
Metergoline	CN1CC(CC2C1CC3=CN(C4=CC=CC2=C34)C)CNC(=O)OCC5=CC=CC=C5	24.0867	17.2911	0	1	40.1719	2.57632	5.08353	40.1719	1.33906	4.35684	4.09913	0.136638	2.50939	5673.89	189.13	9.74224	15	16	59	30	0	0	5	29	0	25	3	2	0	0	0	0	0	0	0	364	383	550	505	470	415	381	305	294	195	255	435	510
Nicardipine hydrochloride	CC1=C(C(C(=C(N1)C)C(=O)OCCN(C)CC2=CC=CC=C2)C3=CC(=CC=C3)[N+](=O)[O-])C(=O)OC.Cl	26.6052	21.4943	0	1	0	0	0	0	0	0	0	0	0	0	0	0	12	12	66	36	0	0	10	30	0	26	3	6	0	0	0	1	0	0	1	536.444	485	697	728	810	810	800	698	692	206	252	405	472
Hydrocortisone	CC12CCC(=O)C=C1CCC3C2C(CC4(C3CCC4(C(=O)CO)O)C)O	20.8485	17.2551	0	0	33.0069	2.67062	5.28217	33.0069	1.2695	4.22827	4.41823	0.169932	2.44125	199.448	7.67109	6.25107	0	0	56	26	0	0	5	30	0	21	0	5	0	0	0	0	0	0	0	322	302	461	552	486	410	319	280	195	184	253	468	606
Mebhydrolin napadisilate	CN1CCC2=C(C1)C3=CC=CC=C3N2CC4=CC=CC=C4.CN1CCC2=C(C1)C3=CC=CC=C3N2CC4=CC=CC=C4.C1=CC2=C(C=CC=C2S(=O)(=O)O)C(=C1)S(=O)(=O)O	47.8995	38.8083	2	2	0	0	0	0	0	0	0	0	0	0	0	0	40	43	108	60	0	0	12	48	0	48	4	6	2	0	0	0	0	0	0	768.889	684	1245.33	1088.33	1043.33	900.444	582.667	597	168	378	483	784	883
Norcyclobenzaprine	CNCCC=C1C2=CC=CC=C2C=CC3=CC=CC=C31	15.3946	12.4421	0	1	26.8155	2.44726	4.82186	26.8155	1.34077	3.92707	3.91105	0.195553	2.05695	190.115	9.50574	5.94078	12	12	39	20	0	0	1	19	0	19	1	0	0	0	0	0	0	0	0	204	233	318	368	300	253	175	125	42	121	155	244	303
Triflupromazine hydrochloride	CN(C)CCCN1C2=CC=CC=C2SC3=C1C=C(C=C3)C(F)(F)F.Cl	18.8569	14.9103	0	1	0	0	0	0	0	0	0	0	0	0	0	0	12	12	45	25	0	0	7	20	0	18	2	0	1	0	3	1	0	0	4	370.889	323.333	550.333	448.333	436	442	361.333	350.333	257.333	148	182	287	326
Acepromazine maleate	CC(=O)C1=CC2=C(C=C1)SC3=CC=CC=C3N2CCCN(C)C.C(=CC(=O)O)C(=O)O	23.3003	19.7176	2	1	0	0	0	0	0	0	0	0	0	0	0	0	12	12	57	31	0	0	8	26	0	23	2	5	1	0	0	0	0	0	0	432.444	388.333	503.333	446.333	426	437	268	224.333	145.333	176	210	328	361
Folic acid	C1=CC(=CC=C1C(=O)NC(CCC(=O)O)C(=O)O)NCC2=CN=C3C(=N2)C(=O)NC(=N3)N	24.6456	18.0744	2	0	39.9791	2.41063	4.82126	39.9791	1.24935	4.37448	3.94349	0.123234	2.53522	1853.92	57.9351	8.68821	16	17	51	32	0	0	13	19	0	19	7	6	0	0	0	0	0	0	0	552	511	718	713	658	636	609	500	446	181	220	326	362
Leflunomide	CC1=C(C=NO1)C(=O)NC2=CC=C(C=C2)C(F)(F)F	14.6952	12.8563	0	0	23.0607	2.35889	4.69656	23.0607	1.21372	3.86462	4.14629	0.218226	2.06407	86.9259	4.57505	5.10691	11	11	28	19	0	0	7	9	0	12	2	2	0	0	3	0	0	0	3	402	339	557	398	390	266	254	224	286	107	127	179	176
Pridinol methanesulfonate	CS(=O)(=O)O.C1CCN(CC1)CCC(C2=CC=CC=C2)(C3=CC=CC=C3)O	20.4704	17.3306	1	1	0	0	0	0	0	0	0	0	0	0	0	0	12	12	56	27	0	0	6	29	0	21	1	4	1	0	0	0	0	0	0	314.444	242	425	320	309	294	252	188	105	161	199	313	360
Carbenoxolone disodium salt	CC1(C2CCC3(C(C2(CCC1OC(=O)CCC(=O)[O-])C)C(=O)C=C4C3(CCC5(C4CC(CC5)(C)C(=O)[O-])C)C)C)C.[Na+].[Na+]	32.9201	24.7418	2	2	0	0	0	0	0	0	0	0	0	0	0	0	0	0	91	43	0	0	9	48	0	34	0	7	0	0	0	0	0	0	0	550	500	751	764	797	851	674	652	590	290	385	732	970
Fluspirilene	C1CN(CCC12C(=O)NCN2C3=CC=CC=C3)CCCC(C4=CC=C(C=C4)F)C5=CC=C(C=C5)F	27.6608	20.2535	0	1	46.4134	2.53692	4.98091	46.4134	1.3261	4.49591	3.8601	0.110289	2.60346	3123.61	89.246	9.29951	18	18	66	35	1	0	6	31	0	29	3	1	0	0	2	0	0	0	2	470	454	626	606	523	526	496	450	394	219	287	467	558
Nilutamide	CC1(C(=O)N(C(=O)N1)C2=CC(=C(C=C2)[N+](=O)[O-])C(F)(F)F)C	17.1702	15.6374	0	0	25.3258	2.51745	4.95733	25.3258	1.15117	4.01932	4.12353	0.187433	2.20517	129.297	5.87714	5.65057	6	6	32	22	0	0	10	10	0	12	3	4	0	0	3	0	0	0	3	502	405	729	632	661	729	439	620	310	130	157	242	252
Lynestrenol	CC12CCC3C(C1CCC2(C#C)O)CCC4=CCCCC34	16.9703	13.7061	0	0	27.9904	2.62086	5.15957	27.9904	1.33288	4.02639	4.01089	0.190995	2.13095	155.636	7.41126	5.78946	0	0	49	21	0	0	1	28	0	20	0	1	0	0	0	0	0	0	0	180	205	310	306	223	174	142	116	77	152	213	390	501
Flunixin meglumine	CC1=C(C=CC=C1NC2=C(C=CC=N2)C(=O)O)C(F)(F)F.CNCC(C(C(C(CO)O)O)O)O	24.9394	23.3716	1	1	0	0	0	0	0	0	0	0	0	0	0	0	12	12	62	34	0	0	13	28	0	21	3	7	0	0	3	0	0	0	3	602	472	771	756	694	535	396	398	313	190	232	341	381
L-Cycloserine	C1C(C(=O)NO1)N	5.12809	5.32084	0	1	8.42864	2.21432	4.21432	8.42864	1.20409	2.86206	2.5442	0.363457	0.577141	18.154	2.59343	2.54222	0	0	13	7	0	0	4	6	0	3	2	2	0	0	0	0	0	0	0	126	103	130	96	0	0	0	0	0	38	46	67	46
Ribostamycin sulfate salt	C1C(C(C(C(C1N)OC2C(C(C(C(O2)CN)O)O)N)OC3C(C(C(O3)CO)O)O)O)N.OS(=O)(=O)O	27.2289	23.9585	2	4	0	0	0	0	0	0	0	0	0	0	0	0	0	0	72	36	0	0	19	36	0	17	4	14	1	0	0	0	0	0	0	590.444	399.667	820	869	684	673	670	665	591	220	285	455	528
Flucytosine	C1=NC(=O)NC(=C1F)N	6.65169	6.35589	0	0	10.7923	2.24583	4.49165	10.7923	1.19914	3.09945	2.86279	0.318087	0.946435	26.5347	2.9483	3.17309	6	6	13	9	0	0	5	4	0	4	3	1	0	0	1	0	0	0	1	192	159	223	195	85	42	0	0	0	46	52	69	58
Trichlorfon	COP(=O)(C(C(Cl)(Cl)Cl)O)OC	8.40002	9.17451	0	0	13.0869	2.37955	4.7591	13.0869	1.09058	3.34726	3.08755	0.257296	1.3097	38.9296	3.24413	3.84408	0	0	20	12	0	0	8	8	0	4	0	4	0	1	0	3	0	0	3	162.123	60	196.926	204.963	61	4.66667	0	0	0	64	73	97	93
Disulfiram	CCN(CC)C(=S)SSC(=S)N(CC)CC	10.7445	11.0445	0	0	18.8778	2.21051	4.42102	18.8778	1.17987	3.60772	3.62591	0.22662	1.75811	66.4629	4.15393	4.66665	0	0	36	16	0	0	6	20	0	10	2	0	4	0	0	0	0	0	0	103.778	99.1111	79.5556	58.2222	58	66.7778	61.3333	38.6667	16	86	100	150	169
Artemisinin	CC1CCC2C(C(=O)OC3C24C1CCC(O3)(OO4)C)C	16.4444	13.118	0	0	25.8801	2.64882	5.25388	25.8801	1.294	3.98669	4.06196	0.203098	2.09481	113.515	5.67576	5.42508	0	0	42	20	1	2	5	22	0	15	0	5	0	0	0	0	0	0	0	292	302	491	565	430	268	103	7	0	144	196	359	474
Diloxanide furoate	CN(C1=CC=C(C=C1)OC(=O)C2=CC=CO2)C(=O)C(Cl)Cl	15.9415	13.7785	0	0	26.3257	2.3369	4.66506	26.3257	1.2536	3.95176	4.21183	0.200563	2.17983	114.461	5.45052	5.48217	11	11	32	21	0	0	7	11	0	14	1	4	0	0	0	2	0	0	2	323.21	311.667	430.827	388.111	327.778	267.333	225.333	202.222	164.333	115	139	195	198
Imiquimod	CC(C)CN1C=NC2=C1C3=CC=CC=C3N=C2N	14.2681	12.1909	0	0	23.1334	2.51885	4.96101	23.1334	1.28519	3.84444	3.74922	0.20829	1.90934	116.213	6.45626	5.34321	13	15	34	18	0	0	4	16	0	14	4	0	0	0	0	0	0	0	0	224	259	387	383	321	192	103	37	6	114	143	238	252
Abacavir sulfate	C1CC1NC2=C3C(=NC(=N2)N)N(C=N3)C4CC(C=C4)CO.OS(=O)(=O)O	20.3823	17.7096	2	0	0	0	0	0	0	0	0	0	0	0	0	0	9	10	46	26	0	0	12	20	0	14	6	5	1	0	0	0	0	0	0	406.444	322.667	632	436	414	323	244	185	102	158	197	293	299
Vidarabine	C1=NC(=C2C(=N1)N(C=N2)C3C(C(C(O3)CO)O)O)N	14.8943	13.3364	0	0	24.6313	2.5114	4.84436	24.6313	1.29639	3.89884	3.96335	0.208597	2.01894	106.312	5.59538	5.30823	9	10	32	19	0	0	9	13	0	10	5	4	0	0	0	0	0	0	0	326	308	488	542	427	340	282	207	91	117	153	243	251
R-(-)-Apomorphine hydrochloride hemihydrate	CN1CCC2=C3C1CC4=C(C3=CC=C2)C(=C(C=C4)O)O.O.Cl	16.2681	12.543	0	1	0	0	0	0	0	0	0	0	0	0	0	0	12	12	42	22	0	0	5	20	0	17	1	3	0	0	0	1	0	0	1	270.444	279	419	478	396	306	200	92	15	136	175	300	361
Deptropine citrate	CN1C2CCC1CC(C2)OC3C4=CC=CC=C4CCC5=CC=CC=C35.C(C(=O)O)C(CC(=O)O)(C(=O)O)O	29.6118	25.3726	3	1	0	0	0	0	0	0	0	0	0	0	0	0	12	12	73	38	0	2	9	35	0	29	1	8	0	0	0	0	0	0	0	538	489	682	724	750	680	425	281	194	235	302	500	600
Tribenoside	CCOC1C(C(C(O1)C(COCC2=CC=CC=C2)OCC3=CC=CC=C3)OCC4=CC=CC=C4)O	26.8177	20.453	0	0	46.3976	2.45434	4.75057	46.3976	1.32565	4.46843	4.05905	0.115973	2.65371	922.506	26.3573	8.07986	18	18	69	35	0	0	6	34	0	29	0	6	0	0	0	0	0	0	0	454	413	580	672	562	613	667	730	715	208	268	420	465
Cyproheptadine hydrochloride	CN1CCC(=C2C3=CC=CC=C3C=CC4=CC=CC=C42)CC1.Cl	17.5849	13.6457	0	1	0	0	0	0	0	0	0	0	0	0	0	0	12	12	45	23	0	0	2	22	0	21	1	0	0	0	0	1	0	0	1	228.444	264	366	424	367	331	237	155	48	142	183	303	379
Famotidine	C1=C(N=C(S1)N=C(N)N)CSCCC(=NS(=O)(=O)N)N	14.9471	12.9542	0	5	22.8982	2.27937	4.46237	22.8982	1.14491	3.87511	3.48504	0.174252	1.94163	196.043	9.80215	5.97148	5	5	35	20	0	0	12	15	0	8	7	2	3	0	0	0	0	0	0	269.333	188.667	345	190.333	188.778	141.111	109.333	137.333	142.667	109	121	174	160
Iopanoic acid	CCC(CC1=C(C(=C(C=C1I)I)N)I)C(=O)O	12.475	11.9755	1	0	20.0118	2.4017	4.8034	20.0118	1.17716	3.7215	3.57444	0.210261	1.80444	93.4017	5.49422	5.06754	6	6	29	17	0	0	6	12	0	11	1	2	0	0	0	0	0	3	3	193.073	179.867	229.422	182.289	156.717	161.644	130.2	84.9333	1.86667	94	114	171	190
Nicorandil	C1=CC(=CN=C1)C(=O)NCCO[N+](=O)[O-]	10.8943	9.61393	0	0	18.6316	2.22658	4.45316	18.6316	1.24211	3.57969	3.26119	0.217413	1.58756	119.774	7.98493	5.19107	6	6	24	15	0	0	7	9	0	8	3	4	0	0	0	0	0	0	0	290	228	318	214	190	186	150	208	128	75	88	117	123
Oxaprozin	C1=CC=C(C=C1)C2=C(OC(=N2)CCC(=O)O)C3=CC=CC=C3	17.068	13.8893	1	0	28.9809	2.44757	4.77535	28.9809	1.31731	4.01843	3.92033	0.178197	2.15463	197.839	8.99268	6.07591	17	17	37	22	0	0	4	15	0	18	1	3	0	0	0	0	0	0	0	316	320	440	390	420	448	321	244	228	127	158	238	259
Methantheline bromide	CC[N+](C)(CC)CCOC(=O)C1C2=CC=CC=C2OC3=CC=CC=C13.[Br-]	19.158	15.5443	1	1	0	0	0	0	0	0	0	0	0	0	0	0	12	12	52	26	0	0	5	26	0	21	1	3	0	0	0	0	1	0	1	304.088	314	448	494	493	454	275	180	170	156	198	327	385
Methiazole	CC(C)SC1=CC2=C(C=C1)N=C(N2)NC(=O)OC	13.7228	11.6651	0	0	22.2565	2.41468	4.69395	22.2565	1.23647	3.80584	3.58799	0.199333	1.86538	136.017	7.55648	5.50056	9	10	33	18	0	0	6	15	0	12	3	2	1	0	0	0	0	0	0	248.444	241.667	346.333	275.667	266.333	201	153.667	122.667	35	105	124	194	190
Fexofenadine hydrochloride	CC(C)(C1=CC=C(C=C1)C(CCCN2CCC(CC2)C(C3=CC=CC=C3)(C4=CC=CC=C4)O)O)C(=O)O.Cl	28.7407	20.9639	1	1	0	0	0	0	0	0	0	0	0	0	0	0	18	18	78	38	0	0	6	40	0	32	1	4	0	0	0	1	0	0	1	422.444	425	600	613	563	538	432	368	317	234	301	491	605
Nefazodone hydrochloride	CCC1=NN(C(=O)N1CCOC2=CC=CC=C2)CCCN3CCN(CC3)C4=CC(=CC=C4)Cl.Cl	25.5129	18.1504	0	1	0	0	0	0	0	0	0	0	0	0	0	0	17	17	67	34	0	0	9	33	0	25	5	2	0	0	0	2	0	0	2	400.049	414.111	547.667	480.444	369.222	404.111	399.111	394.889	359.556	201	255	404	454
Chlorpheniramine maleate	CN(C)CCC(C1=CC=C(C=C1)Cl)C2=CC=CC=N2.C(=CC(=O)O)C(=O)O	19.7767	17.7974	2	1	0	0	0	0	0	0	0	0	0	0	0	0	12	12	50	27	0	0	7	23	0	20	2	4	0	0	0	1	0	0	1	361.605	318.111	387.667	311.667	306.111	359.333	192.667	108.778	34.5556	145	170	255	274
Temozolomide	CN1C(=O)N2C=NC(=C2N=N1)C(=O)N	10.842	10.0842	0	0	17.5305	2.46456	4.81471	17.5305	1.25218	3.58007	3.42188	0.24442	1.56666	61.303	4.37878	4.4523	9	10	20	14	0	0	8	6	0	6	6	2	0	0	0	0	0	0	0	280	277	411	397	329	134	103	9	0	80	96	144	132
Ziprasidone Hydrochloride	C1CN(CCN1CCC2=C(C=C3C(=C2)CC(=O)N3)Cl)C4=NSC5=CC=CC=C54.Cl	22.644	16.4875	0	1	0	0	0	0	0	0	0	0	0	0	0	0	15	16	51	29	0	0	8	22	0	21	4	1	1	0	0	2	0	0	2	338.494	354.111	493.778	440.333	355.444	296.222	242.111	233.444	231.222	178	229	372	399
Bosentan	CC(C)(C)C1=CC=C(C=C1)S(=O)(=O)NC2=C(C(=NC(=N2)C3=NC=CC=N3)OCCO)OC4=CC=CC=C4OC	30.2081	23.3979	0	0	49.7025	2.46885	4.9377	49.7025	1.27442	4.58295	5.18731	0.133008	3.00719	428.08	10.9764	7.42029	24	24	68	39	0	0	12	29	0	27	5	6	1	0	0	0	0	0	0	592.444	534.333	878.667	964	914	1013.33	1158.67	1044.33	971	233	283	437	490
Fentiazac	C1=CC=C(C=C1)C2=NC(=C(S2)CC(=O)O)C3=CC=C(C=C3)Cl	17.1774	13.9583	1	0	28.3866	2.44527	4.74729	28.3866	1.2903	4.02226	4.01732	0.182605	2.17907	161.889	7.35859	5.87537	17	17	34	22	0	0	5	12	0	17	1	2	1	0	0	1	0	0	1	284.049	282.444	372.667	344	334.444	387.111	311.667	283.185	206.222	126	155	231	244
Carvedilol	COC1=CC=CC=C1OCCNCC(COC2=CC=CC3=C2C4=CC=CC=C4N3)O	23.2417	17.175	0	1	39.8138	2.50454	4.8569	39.8138	1.32713	4.32856	3.67282	0.122427	2.39957	15259.5	508.65	10.7316	19	21	56	30	0	0	6	26	0	24	2	4	0	0	0	0	0	0	0	402	405	561	599	460	343	348	313	284	180	229	357	389
Pranlukast	C1=CC=C(C=C1)CCCCOC2=CC=C(C=C2)C(=O)NC3=CC=CC4=C3OC(=CC4=O)C5=NNN=N5	28.3009	19.458	2	0	47.9183	2.46424	4.91962	47.9183	1.33106	4.51569	4.30401	0.119556	2.74048	13345.3	370.704	10.7799	27	28	59	36	0	0	9	23	0	27	5	4	0	0	0	0	0	0	0	544	561	777	773	742	725	706	624	547	211	265	397	437
Seroquel	C1CN(CCN1CCOCCO)C2=NC3=CC=CC=C3SC4=CC=CC=C42.C1CN(CCN1CCOCCO)C2=NC3=CC=CC=C3SC4=CC=CC=C42.C(=CC(=O)O)C(=O)O	47.4902	35.7574	2	6	0	0	0	0	0	0	0	0	0	0	0	0	24	24	116	62	0	0	16	54	0	46	6	8	2	0	0	0	0	0	0	812.889	751.667	992.667	1068	936.667	926.333	641.333	490.667	396.667	364	460	714	862
Sumatriptan succinate	CNS(=O)(=O)CC1=CC2=C(C=C1)NC=C2CCN(C)C.C(CC(=O)O)C(=O)O	20.6923	18.9227	2	1	0	0	0	0	0	0	0	0	0	0	0	0	9	10	55	28	0	0	10	27	0	18	3	6	1	0	0	0	0	0	0	406.444	293	457.333	323	336.667	351.333	208	192.333	54.3333	159	187	295	302
Zileuton	CC(C1=CC2=CC=CC=C2S1)N(C(=O)N)O	12.2966	11.1476	0	0	20.2299	2.41879	4.6614	20.2299	1.26437	3.69941	3.57057	0.223161	1.74273	84.3861	5.27413	4.90541	9	10	28	16	0	0	5	12	0	11	2	2	1	0	0	0	0	0	0	214.444	207.333	275.667	242	179	159	162	108	54	94	115	176	182
Etretinate	CCOC(=O)C=C(C)C=CC=C(C)C=CC1=C(C(=C(C=C1C)OC)C)C	18.8794	16.1153	0	0	31.0733	2.39961	4.79921	31.0733	1.19513	4.12803	3.52719	0.135661	2.21601	3116.78	119.876	9.00007	6	6	56	26	0	0	3	30	0	23	0	3	0	0	0	0	0	0	0	310	299	370	342	273	221	203	199	189	150	173	280	304
Norgestimate	CCC12CCC3C(C1CCC2(C#C)OC(=O)C)CCC4=CC(=NO)CCC34	21.1139	16.968	0	0	35.349	2.64799	5.2125	35.349	1.30922	4.25142	4.23719	0.156933	2.43715	303.805	11.252	6.70964	0	0	58	27	0	0	4	31	0	23	1	3	0	0	0	0	0	0	0	310	322	454	478	438	360	280	250	219	183	250	453	593
Fludarabine	C1=NC2=C(N=C(N=C2N1C3C(C(C(O3)CO)O)O)F)N	15.7108	14.0574	0	0	25.3976	2.52023	4.88122	25.3976	1.26988	3.94813	4.04506	0.202253	2.09064	114.85	5.7425	5.43677	9	10	32	20	0	0	10	12	0	10	5	4	0	0	1	0	0	0	1	382	346	566	610	522	426	356	291	145	122	158	249	258
Ibutilide fumarate	CCCCCCCN(CC)CCCC(C1=CC=C(C=C1)NS(=O)(=O)C)O.CCCCCCCN(CC)CCCC(C1=CC=C(C=C1)NS(=O)(=O)C)O.C(=CC(=O)O)C(=O)O	43.2483	35.8001	2	2	0	0	0	0	0	0	0	0	0	0	0	0	12	12	136	60	0	0	16	76	0	44	4	10	2	0	0	0	0	0	0	688.889	497.667	777.333	586	570	596.333	414	339.333	400.667	342	412	642	726
Darifenacin hydrobromide	C1CN(CC1C(C2=CC=CC=C2)(C3=CC=CC=C3)C(=O)N)CCC4=CC5=C(C=C4)OCC5.Br	25.3877	20.0203	0	1	0	0	0	0	0	0	0	0	0	0	0	0	18	18	64	33	0	0	5	31	0	28	2	2	0	0	0	0	1	0	1	372.049	395	556	578	602	580	420	315	291	205	270	449	535
Fadrozole hydrochloride	C1CC(N2C=NC=C2C1)C3=CC=C(C=C3)C#N.Cl	13.3137	11.189	0	0	0	0	0	0	0	0	0	0	0	0	0	0	11	11	32	18	0	0	4	14	0	14	3	0	0	0	0	1	0	0	1	214.444	228	302	260	226	174	139	111	85	104	134	214	238
[4,12-Diacetyloxy-15-(3-benzamido-2-hydroxy-3-phenylpropanoyl)oxy-1,9-dihydroxy-10,14,17,17-tetramethyl-11-oxo-6-oxatetracyclo[11.3.1.03,10.04,7]heptadec-13-en-2-yl] benzoate	CC1=C2C(C(=O)C3(C(CC4C(C3C(C(C2(C)C)(CC1OC(=O)C(C(C5=CC=CC=C5)NC(=O)C6=CC=CC=C6)O)O)OC(=O)C7=CC=CC=C7)(CO4)OC(=O)C)O)C)OC(=O)C	48.9918	38.3185	0	0	78.4273	2.72997	5.45994	78.4273	1.26496	5.06834	5.22023	0.0841973	3.47709	19325.3	311.699	11.6937	18	18	113	62	0	2	15	51	0	47	1	14	0	0	0	0	0	0	0	952	898	1347	1702	2065	2447	2444	2343	2012	397	518	876	1157
Alverine citrate	CCN(CCCC1=CC=CC=C1)CCCC2=CC=CC=C2.C(C(=O)O)C(CC(=O)O)(C(=O)O)O	24.7953	21.9172	3	1	0	0	0	0	0	0	0	0	0	0	0	0	12	12	69	34	0	0	8	35	0	26	1	7	0	0	0	0	0	0	0	456	384	475	439	470	470	269	130	100	189	229	352	387
Nimesulide	CS(=O)(=O)NC1=C(C=C(C=C1)[N+](=O)[O-])OC2=CC=CC=C2	16.171	13.634	0	0	25.5334	2.37787	4.75575	25.5334	1.21588	3.95392	4.02502	0.191667	2.13447	133.022	6.33439	5.63245	12	12	33	21	0	0	8	12	0	13	2	5	1	0	0	0	0	0	0	362.444	276.333	475.667	407.667	392	455.333	343.667	295.667	348	118	139	202	219
Prilocaine hydrochloride	CCCNC(C)C(=O)NC1=CC=CC=C1C.Cl	11.561	10.6095	0	1	0	0	0	0	0	0	0	0	0	0	0	0	6	6	38	17	0	0	4	21	0	13	2	1	0	0	0	1	0	0	1	172.444	168	211	201	159	143	94	47	27	93	111	174	192
Fenbufen	C1=CC=C(C=C1)C2=CC=C(C=C2)C(=O)CCC(=O)O	14.3894	11.6308	1	0	24.4987	2.3313	4.66261	24.4987	1.28941	3.84887	3.82329	0.201226	1.98296	139.954	7.36601	5.58317	12	12	33	19	0	0	3	14	0	16	0	3	0	0	0	0	0	0	0	266	246	310	278	260	272	196	174	132	106	130	191	213
Bufexamac	CCCCOC1=CC=C(C=C1)CC(=O)NO	11.4231	9.80705	0	0	20.0727	2.24991	4.49982	20.0727	1.25454	3.64158	3.44137	0.215085	1.70587	114.382	7.14886	5.20955	6	6	33	16	0	0	4	17	0	12	1	3	0	0	0	0	0	0	0	214	188	220	220	174	154	124	106	66	87	105	157	168
Clomipramine hydrochloride	CN(C)CCCN1C2=CC=CC=C2CCC3=C1C=C(C=C3)Cl.Cl	17.137	13.7759	0	1	0	0	0	0	0	0	0	0	0	0	0	0	12	12	47	23	0	0	4	24	0	19	2	0	0	0	0	2	0	0	2	216.049	241.111	318.667	352.444	291	268.222	209.556	161.222	70.2222	138	173	288	352
Spiperone	C1CN(CCC12C(=O)NCN2C3=CC=CC=C3)CCCC(=O)C4=CC=C(C=C4)F	22.7515	17.122	0	1	38.1602	2.53684	4.98022	38.1602	1.31587	4.30423	3.80204	0.131105	2.40025	2356.8	81.2688	8.82977	12	12	55	29	1	0	6	26	0	23	3	2	0	0	1	0	0	0	1	396	378	520	500	424	414	346	254	229	180	235	381	447
Dantrolene sodium	C1C(=NC(=O)N1N=CC2=CC=C(O2)C3=CC=C(C=C3)[N+](=O)[O-])[O-].[Na+]	17.9939	14.5615	1	1	0	0	0	0	0	0	0	0	0	0	0	0	11	11	33	24	0	0	10	9	0	14	4	5	0	0	0	0	0	0	0	460	413	600	520	444	354	389	409	298	129	157	225	213
Trazodone hydrochloride	C1CN(CCN1CCCN2C(=O)N3C=CC=CC3=N2)C4=CC(=CC=C4)Cl.Cl	20.5631	14.9516	0	1	0	0	0	0	0	0	0	0	0	0	0	0	15	16	50	27	0	0	8	23	0	19	5	1	0	0	0	2	0	0	2	326.049	348.111	480.667	422.444	297.222	236.111	235.111	215.889	212.556	161	206	327	358
Glafenine hydrochloride	C1=CC=C(C(=C1)C(=O)OCC(CO)O)NC2=C3C=CC(=CC3=NC=C2)Cl.Cl	19.9654	15.7899	0	0	0	0	0	0	0	0	0	0	0	0	0	0	16	17	45	27	0	0	8	18	0	19	2	4	0	0	0	2	0	0	2	374.049	360.111	506.667	549.444	496	453.444	446.444	431.111	350.444	150	186	277	310
Benzydamine hydrochloride	CN(C)CCCOC1=NN(C2=CC=CC=C21)CC3=CC=CC=C3.Cl	17.7751	13.8911	0	1	0	0	0	0	0	0	0	0	0	0	0	0	15	16	48	24	0	0	5	24	0	19	3	1	0	0	0	1	0	0	1	274.444	290	392	371	335	297	284	243	156	140	173	279	290
Flunarizine hydrochloride	C1CN(CCN1CC=CC2=CC=CC=C2)C(C3=CC=C(C=C3)F)C4=CC=C(C=C4)F.Cl.Cl	23.432	16.7082	0	2	0	0	0	0	0	0	0	0	0	0	0	0	18	18	60	32	0	0	6	28	0	26	2	0	0	0	2	2	0	0	4	392.889	372	487	482	412	422	466	420	358	182	230	362	422
Benfluorex hydrochloride	CC(CC1=CC(=CC=C1)C(F)(F)F)NCCOC(=O)C2=CC=CC=C2.Cl	18.9783	15.0497	0	1	0	0	0	0	0	0	0	0	0	0	0	0	12	12	47	26	0	0	7	21	0	19	1	2	0	0	3	1	0	0	4	418.444	343	562	429	388	311	232	263	210	143	173	252	279
Betaxolol hydrochloride	CC(C)NCC(COC1=CC=C(C=C1)CCOCC2CC2)O.Cl	16.5916	12.7008	0	1	0	0	0	0	0	0	0	0	0	0	0	0	6	6	53	23	0	0	5	30	0	18	1	3	0	0	0	1	0	0	1	238.444	213	241	259	211	204	188	174	126	134	167	255	266
Testosterone propionate	CCC(=O)OC1CCC2C1(CCC3C2CCC4=CC(=O)CCC34C)C	20.0083	15.8492	0	0	32.3803	2.6149	5.18828	32.3803	1.29521	4.18359	4.31452	0.172581	2.37828	240.011	9.60046	6.39698	0	0	57	25	0	0	3	32	0	22	0	3	0	0	0	0	0	0	0	272	274	391	373	325	287	226	195	171	176	239	440	564
Digoxin	CC1C(C(CC(O1)OC2C(OC(CC2O)OC3C(OC(CC3O)OC4CCC5(C(C4)CCC6C5CC(C7(C6(CCC7C8=CC(=O)OC8)O)C)O)C)C)C)O)O	44.5756	30.0892	0	0	70.3456	2.69639	5.33286	70.3456	1.27901	4.96786	4.54186	0.0825792	3.21808	214925	3907.72	13.9828	0	0	119	55	0	0	14	64	0	41	0	14	0	0	0	0	0	0	0	742	683	1076	1191	1123	1041	963	944	789	384	524	936	1186
Dicyclomine hydrochloride	CCN(CC)CCOC(=O)C1(CCCCC1)C2CCCCC2.Cl	16.2496	14.1153	0	1	0	0	0	0	0	0	0	0	0	0	0	0	0	0	59	23	0	0	4	36	0	19	1	2	0	0	0	1	0	0	1	196.444	186	252	264	249	220	151	108	80	142	188	323	410
Bromperidol	C1CN(CCC1(C2=CC=C(C=C2)Br)O)CCCC(=O)C3=CC=C(C=C3)F	20.184	14.8666	0	1	33.2923	2.41445	4.8289	33.2923	1.28047	4.17905	3.8087	0.146488	2.2928	697.017	26.8083	7.50232	12	12	49	26	0	0	5	23	0	21	1	2	0	0	1	0	1	0	2	331.067	307.037	397.556	379.556	308.037	275.037	248.333	195.037	191.296	157	199	313	363
Phenindione	C1=CC=C(C=C1)C2C(=O)C3=CC=CC=C3C2=O	13.4112	11.5348	0	0	22.7105	2.51352	4.80843	22.7105	1.33591	3.78995	3.62513	0.213243	1.81852	108.457	6.37983	5.21698	12	12	27	17	0	0	2	10	0	15	0	2	0	0	0	0	0	0	0	242	243	356	407	351	240	132	54	18	102	133	208	215
Mometasone furoate	CC1CC2C3CCC4=CC(=O)C=CC4(C3(C(CC2(C1(C(=O)CCl)OC(=O)C5=CC=CO5)C)O)Cl)C	27.9609	23.2499	0	0	44.6946	2.73341	5.40698	44.6946	1.27699	4.52066	4.75098	0.135742	2.81111	536.905	15.3401	7.53858	5	5	65	35	0	0	8	30	0	27	0	6	0	0	0	2	0	0	2	463.21	468.667	734.889	827.333	798	770.444	683.667	582.889	442.716	236	321	572	727
Dacarbazine	CN(C)N=NC1=C(NC=N1)C(=O)N	9.54907	9.48089	0	0	15.3861	2.32121	4.51024	15.3861	1.18355	3.45354	3.13	0.240769	1.4034	67.4836	5.19104	4.47425	5	5	23	13	0	0	7	10	0	6	6	1	0	0	0	0	0	0	0	220	211	267	234	225	118	67	18	0	70	78	117	100
Vinburnine	CCC12CCCN3C1C4=C(CC3)C5=CC=CC=C5N4C(=O)C2	18.109	13.9559	0	1	30.0118	2.66293	5.23843	30.0118	1.36417	4.0919	4.22213	0.191915	2.2288	149.101	6.77731	5.79308	9	10	44	22	0	0	3	22	0	19	2	1	0	0	0	0	0	0	0	256	296	470	521	476	317	170	54	18	156	215	391	485
Demecarium bromide	CN(CCCCCCCCCCN(C)C(=O)OC1=CC=CC(=C1)[N+](C)(C)C)C(=O)OC2=CC=CC(=C2)[N+](C)(C)C.[Br-].[Br-]	30.1783	21.9779	2	2	0	0	0	0	0	0	0	0	0	0	0	0	12	12	94	42	0	0	10	52	0	32	4	4	0	0	0	0	2	0	2	442.176	438	588	518	474	424	364	276	210	246	294	492	550
Dimethisoquin hydrochloride	CCCCC1=CC2=CC=CC=C2C(=N1)OCCN(C)C.Cl	14.9871	12.2633	0	1	0	0	0	0	0	0	0	0	0	0	0	0	10	11	46	21	0	0	4	25	0	17	2	1	0	0	0	1	0	0	1	218.444	225	301	318	263	204	157	122	65	121	147	240	260
Estropipate	CC12CCC3C(C1CCC2=O)CCC4=C3C=CC(=C4)OS(=O)(=O)O.C1CNCCN1	23.7946	19.0508	1	2	0	0	0	0	0	0	0	0	0	0	0	0	6	6	62	30	0	0	8	32	0	22	2	5	1	0	0	0	0	0	0	376.444	292.333	578.667	425	356.667	327	276.333	226.333	188.333	196	258	436	520
Famprofazone	CC(C)C1=C(N(N(C1=O)C2=CC=CC=C2)C)CN(C)C(C)CC3=CC=CC=C3	21.546	18.1269	0	1	35.3139	2.52014	4.82346	35.3139	1.26121	4.25138	3.94898	0.141035	2.40308	688.818	24.6007	7.5646	17	17	59	28	0	0	4	31	0	24	3	1	0	0	0	0	0	0	0	312	339	468	480	421	375	300	256	255	175	219	369	417
Chlorcyclizine hydrochloride	CN1CCN(CC1)C(C2=CC=CC=C2)C3=CC=C(C=C3)Cl.Cl	16.3609	13.1916	0	2	0	0	0	0	0	0	0	0	0	0	0	0	12	12	44	22	0	0	4	22	0	18	2	0	0	0	0	2	0	0	2	206.049	221.111	286.667	293.667	268.111	276.333	229	149.778	66.7778	130	165	270	314
Fluorometholone	CC1CC2C3CCC(C3(CC(C2(C4(C1=CC(=O)C=C4)C)F)O)C)(C(=O)C)O	21.8174	18.4924	0	0	33.5415	2.71778	5.39785	33.5415	1.24228	4.27086	4.53247	0.167869	2.50452	192.275	7.12128	6.25218	0	0	56	27	0	0	5	29	0	22	0	4	0	0	1	0	0	0	1	366	348	562	695	592	513	427	305	181	193	263	487	629
Butyl 4-aminobenzoate	CCCCOC(=O)C1=CC=C(C=C1)N	10.0778	9.03776	0	0	17.1874	2.2585	4.517	17.1874	1.22767	3.51432	3.26219	0.233014	1.51887	97.209	6.9435	4.91334	6	6	29	14	0	0	3	15	0	11	1	2	0	0	0	0	0	0	0	178	164	218	190	146	108	78	32	20	77	92	136	143
Guanadrel sulfate	C1CCC2(CC1)OCC(O2)CN=C(N)N.C1CCC2(CC1)OCC(O2)CN=C(N)N.OS(=O)(=O)O	26.5291	23.6361	2	6	0	0	0	0	0	0	0	0	0	0	0	0	0	0	75	35	2	0	15	40	0	20	6	8	1	0	0	0	0	0	0	490.444	366.667	669	336	304	252	200	100	64	212	260	418	444
Levomepromazine maleate	CC(CN1C2=CC=CC=C2SC3=C1C=C(C=C3)OC)CN(C)C.C(=CC(=O)O)C(=O)O	23.2314	19.9129	2	1	0	0	0	0	0	0	0	0	0	0	0	0	12	12	59	31	0	0	8	28	0	23	2	5	1	0	0	0	0	0	0	422.444	381.333	499.333	444.333	426	424	271.667	199.333	114.333	178	212	339	370
Iocetamic acid	CC(CN(C1=C(C=C(C(=C1I)N)I)I)C(=O)C)C(=O)O	14.8436	14.2106	1	0	23.1667	2.44179	4.88358	23.1667	1.15834	3.88367	3.80246	0.190123	2.0288	125.431	6.27156	5.5249	6	6	33	20	0	0	8	13	0	12	2	3	0	0	0	0	0	3	3	267.073	244.867	320.422	278.222	288.65	279.356	272.489	116.978	77.7778	111	132	202	227
Doxazosin mesylate	COC1=C(C=C2C(=C1)C(=NC(=N2)N3CCN(CC3)C(=O)C4COC5=CC=CC=C5O4)N)OC.CS(=O)(=O)O	29.5628	21.5644	1	0	0	0	0	0	0	0	0	0	0	0	0	0	16	17	67	38	0	0	14	29	0	24	5	8	1	0	0	0	0	0	0	616.444	535	877	839	697	598	513	454	411	229	280	440	490
Raloxifene hydrochloride	C1CCN(CC1)CCOC2=CC=C(C=C2)C(=O)C3=C(SC4=C3C=CC(=C4)O)C5=CC=C(C=C5)O.Cl	26.9556	19.1207	0	1	0	0	0	0	0	0	0	0	0	0	0	0	21	22	63	35	0	0	7	28	0	28	1	4	1	0	0	1	0	0	1	434.889	440.333	605	637.333	598	626.667	621.333	576.667	478	210	267	421	476
Azacytidine-5	C1=NC(=NC(=O)N1C2C(C(C(O2)CO)O)O)N	12.9633	11.8712	0	0	21.2256	2.4578	4.79954	21.2256	1.24857	3.75982	3.68073	0.216514	1.83374	88.1593	5.18584	5.00977	6	6	29	17	0	0	9	12	0	8	4	5	0	0	0	0	0	0	0	312	270	427	466	396	320	218	141	41	100	128	198	208
Reserpine	COC1C(CC2CN3CCC4=C(C3CC2C1C(=O)OC)NC5=C4C=CC(=C5)OC)OC(=O)C6=CC(=C(C(=C6)OC)OC)OC	34.3413	25.1809	0	1	58.2167	2.57954	5.11723	58.2167	1.32311	4.72795	5.06773	0.115176	3.1045	1369.18	31.1177	8.70357	15	16	84	44	0	0	11	40	0	33	2	9	0	0	0	0	0	0	0	666	634	937	1077	1079	1050	931	960	920	282	367	630	770
Nimodipine	CC1=C(C(C(=C(N1)C)C(=O)OC(C)C)C2=CC(=CC=C2)[N+](=O)[O-])C(=O)OCCOC	22.4719	19.435	0	0	36.1029	2.50782	5.01564	36.1029	1.20343	4.29551	4.32648	0.144216	2.56337	428.64	14.288	7.15923	6	6	56	30	0	0	9	26	0	21	2	7	0	0	0	0	0	0	0	492	428	622	674	774	783	768	659	608	174	211	342	399
Salmeterol	C1=CC=C(C=C1)CCCCOCCCCCCNCC(C2=CC(=C(C=C2)O)CO)O	22.0582	15.6089	0	1	38.4102	2.32222	4.64444	38.4102	1.28034	4.27702	3.44146	0.114715	2.33451	53012.9	1767.1	11.9769	12	12	67	30	0	0	5	37	0	25	1	4	0	0	0	0	0	0	0	320	284	354	353	295	249	246	208	164	173	220	338	386
Naftopidil dihydrochloride	COC1=CC=CC=C1N2CCN(CC2)CC(COC3=CC=CC4=CC=CC=C43)O.Cl.Cl	22.575	16.2074	0	1	0	0	0	0	0	0	0	0	0	0	0	0	16	17	61	31	0	0	7	30	0	24	2	3	0	0	0	2	0	0	2	360.889	363	486	525	400	330	315	289	271	180	228	365	421
Gliquidone	CC1(C2=C(C=C(C=C2)OC)C(=O)N(C1=O)CCC3=CC=C(C=C3)S(=O)(=O)NC(=O)NC4CCCCC4)C	28.9015	21.3754	0	0	46.6238	2.54455	5.08911	46.6238	1.2601	4.53774	4.00333	0.108198	2.69546	8262.07	223.299	10.3278	12	12	70	37	0	0	10	33	0	27	3	6	1	0	0	0	0	0	0	520.444	444.333	752.667	746.667	794.667	649	545	486.667	425.333	231	293	475	556
Pizotifen malate	CN1CCC(=C2C3=C(CCC4=CC=CC=C42)SC=C3)CC1.C(C(C(=O)O)O)C(=O)O	23.0411	20.2346	2	1	0	0	0	0	0	0	0	0	0	0	0	0	11	11	57	30	0	0	7	27	0	23	1	5	1	0	0	0	0	0	0	392.444	354.667	479	489	438	372.667	175.667	103.333	28.6667	179	225	362	425
Cyclopenthiazide	C1CCC(C1)CC2NC3=CC(=C(C=C3S(=O)(=O)N2)S(=O)(=O)N)Cl	18.3776	15.3442	0	0	27.6309	2.51572	5.03018	27.6309	1.20134	4.0811	4.11253	0.178806	2.24695	204.968	8.91166	6.15576	6	6	41	23	0	0	10	18	0	13	3	4	2	0	0	1	0	0	1	306.494	185.111	489.778	414.296	421.667	283.852	439.667	164.667	79.1111	146	187	299	341
N6-Methyladenosine	CNC1=C2C(=NC=N1)N(C=N2)C3C(C(C(O3)CO)O)O	15.492	13.839	0	0	26.2254	2.51488	4.85833	26.2254	1.31127	3.94419	4.01763	0.200881	2.08384	120.781	6.03904	5.48712	9	10	35	20	0	0	9	15	0	11	5	4	0	0	0	0	0	0	0	334	316	501	563	452	356	294	227	109	123	161	257	270
Amiprilose hydrochloride	CC1(OC2C(C(OC2O1)C(CO)O)OCCCN(C)C)C.Cl	16.0406	14.2404	0	1	0	0	0	0	0	0	0	0	0	0	0	0	0	0	50	22	0	0	8	28	0	14	1	6	0	0	0	1	0	0	1	300.444	253	384	411	343	283	214	184	145	136	170	298	306
Luteolin	C1=CC(=C(C=C1C2=CC(=O)C3=C(C=C(C=C3O2)O)O)O)O	16.6082	13.3303	0	0	26.321	2.46743	4.93486	26.321	1.25338	3.98729	4.09128	0.194823	2.15079	132.807	6.32412	5.63083	16	17	31	21	0	0	6	10	0	15	0	6	0	0	0	0	0	0	0	370	361	527	601	555	375	353	291	228	124	152	230	248
Butylparaben	CCCCOC(=O)C1=CC=C(C=C1)O	10.0778	9.03776	0	0	17.1874	2.2585	4.517	17.1874	1.22767	3.51432	3.26219	0.233014	1.51887	97.209	6.9435	4.91334	6	6	28	14	0	0	3	14	0	11	0	3	0	0	0	0	0	0	0	194	172	230	202	154	116	102	36	24	76	91	132	139
Tracazolate hydrochloride	CCCCNC1=C2C=NN(C2=NC(=C1C(=O)OCC)C)CC.Cl	16.2396	14.7127	0	0	0	0	0	0	0	0	0	0	0	0	0	0	9	10	48	23	0	0	7	25	0	16	4	2	0	0	0	1	0	0	1	292.444	304	444	459	453	300	267	138	66	133	164	266	297
Sulfamonomethoxine	COC1=NC=NC(=C1)NS(=O)(=O)C2=CC=C(C=C2)N	14.5078	12.2736	0	0	23.5611	2.37887	4.75773	23.5611	1.24006	3.85835	3.88002	0.204212	1.99769	112.697	5.93142	5.36656	12	12	31	19	0	0	8	12	0	11	4	3	1	0	0	0	0	0	0	302.444	231.333	417.667	348.333	348.333	266.333	330.667	168	124	108	128	186	196
Oxibendazol	CCC	1.41421	1.41421	0	0	2.82843	1.41421	2.82843	2.82843	0.942809	1.84946	1.70711	0.569036	-0.669173	3.36359	1.1212	0.00903476	0	0	11	3	0	0	0	8	0	3	0	0	0	0	0	0	0	0	0	6	4	1	0	0	0	0	0	0	14	14	24	18
Sulfaguanidine	C1=CC(=CC=C1N)S(=O)(=O)N=C(N)N	10.4839	9.7358	0	3	15.8993	2.35318	4.70636	15.8993	1.13567	3.5335	3.35821	0.239872	1.54788	60.1379	4.29556	4.43311	6	6	24	14	0	0	7	10	0	7	4	2	1	0	0	0	0	0	0	208.444	136	293.667	226	236.667	130	103	36	18	78	89	127	128
Cycloserine	C1C(C(=O)NO1)N	5.12809	5.32084	0	1	8.42864	2.21432	4.21432	8.42864	1.20409	2.86206	2.5442	0.363457	0.577141	18.154	2.59343	2.54222	0	0	13	7	0	0	4	6	0	3	2	2	0	0	0	0	0	0	0	126	103	130	96	0	0	0	0	0	38	46	67	46
Viomycin sulfate	C1C(N=C(NC1O)N)C2C(=O)NCC(C(=O)NC(C(=O)NC(C(=O)NC(=CNC(=O)N)C(=O)N2)CO)CO)NC(=O)CC(CCCN)N.OS(=O)(=O)O	39.073	31.5831	2	5	0	0	0	0	0	0	0	0	0	0	0	0	0	0	98	53	0	0	28	45	0	25	13	14	1	0	0	0	0	0	0	886.444	658.667	1070	1046	1285	1521	1533	1671	1681	295	359	542	653
4-Aminosalicylic acid	C1=CC(=C(C=C1N)O)C(=O)O	8.13485	7.77034	1	0	12.6752	2.30278	4.60555	12.6752	1.15229	3.29467	3.09101	0.281001	1.22381	37.2127	3.38297	3.71196	6	6	18	11	0	0	4	7	0	7	1	3	0	0	0	0	0	0	0	186	165	228	214	179	56	33	0	0	59	68	97	94
Methenamine	C1N2CN3CN1CN(C2)C3	8.48528	6.9282	0	4	13.3843	2.44949	4.89898	13.3843	1.33843	3.3228	3.14626	0.314626	1.14622	37.562	3.7562	3.62599	0	0	22	10	0	4	4	12	0	6	4	0	0	0	0	0	0	0	0	124	120	198	120	12	0	0	0	0	72	96	180	168
Protionamide	CCCC1=NC=CC(=C1)C(=S)N	8.66362	8.11	0	0	14.5733	2.2646	4.5292	14.5733	1.21444	3.36848	3.16184	0.263487	1.33348	49.8923	4.15769	4.09219	6	6	24	12	0	0	3	12	0	9	2	0	1	0	0	0	0	0	0	118.444	124.667	145.667	125	81.6667	46.6667	14.3333	3.66667	0	66	78	117	123
Sulfacetamide sodium monohydrate	CC(=O)[N-]S(=O)(=O)C1=CC=C(C=C1)N.O.[Na+]	10.4839	9.7358	1	1	0	0	0	0	0	0	0	0	0	0	0	0	6	6	27	16	0	0	8	11	0	8	2	4	1	0	0	0	0	0	0	254.444	144.667	318.667	232.667	258.667	140	112	40	21	79	88	126	125
Neomycin sulfate	C1C(C(C(C(C1N)OC2C(C(C(C(O2)CN)O)O)N)OC3C(C(C(O3)CO)OC4C(C(C(C(O4)CN)O)O)N)O)O)N.OS(=O)(=O)O.OS(=O)(=O)O.OS(=O)(=O)O	42.6994	36.8468	6	6	0	0	0	0	0	0	0	0	0	0	0	0	0	0	109	57	0	0	34	52	0	23	6	25	3	0	0	0	0	0	0	999.333	573	1428	1211	1002	1015	1021	1034	972	336	419	647	750
Sulfathiazole	C1=CC(=CC=C1N)S(=O)(=O)NC2=NC=CS2	12.3864	11.1332	0	0	19.8401	2.37405	4.73251	19.8401	1.24	3.699	3.64544	0.22784	1.76348	79.6601	4.97875	4.84777	11	11	25	16	0	0	7	9	0	9	3	2	2	0	0	0	0	0	0	224.889	156	305.667	243.778	229.333	220	134	70.6667	41	91	109	155	152
Isoniazid	C1=CN=CC=C1C(=O)NN	7.14002	6.87336	0	0	12.8573	2.21432	4.42864	12.8573	1.28573	3.18888	2.96301	0.296301	1.08621	33.9683	3.39683	3.52543	6	6	17	10	0	0	4	7	0	6	3	1	0	0	0	0	0	0	0	154	140	172	152	98	68	15	0	0	51	60	81	80
Sulfamethoxazole	CC1=CC(=NO1)NS(=O)(=O)C2=CC=C(C=C2)N	13.2029	11.7097	0	0	20.7127	2.3835	4.74257	20.7127	1.21839	3.75894	3.77278	0.221928	1.85844	84.2733	4.95725	4.96469	11	11	28	17	0	0	7	11	0	10	3	3	1	0	0	0	0	0	0	268.444	209.333	372.667	270.333	273.333	298.667	188	110	70	99	117	174	167
Sulfaphenazole	C1=CC=C(C=C1)N2C(=CC=N2)NS(=O)(=O)C3=CC=C(C=C3)N	17.2553	14.6076	0	0	28.2604	2.4252	4.80648	28.2604	1.28456	4.02637	4.20576	0.191171	2.22491	143.835	6.53796	5.75713	17	17	36	22	0	0	7	14	0	15	4	2	1	0	0	0	0	0	0	310.444	268.333	473.667	407.333	399.667	421	314	250	192	130	161	239	256
Sulfadiazine	C1=CN=C(N=C1)NS(=O)(=O)C2=CC=C(C=C2)N	13.0935	11.1155	0	0	21.1391	2.37024	4.74048	21.1391	1.24347	3.75196	3.68049	0.216499	1.83367	95.3399	5.60823	5.08808	12	12	27	17	0	0	7	10	0	10	4	2	1	0	0	0	0	0	0	258.444	195.333	366.667	288.667	310.667	248	208	106	72	96	115	163	171
Ethambutol dihydrochloride	CCC(CO)NCCNC(CC)CO.Cl	9.19239	9.19917	0	2	0	0	0	0	0	0	0	0	0	0	0	0	0	0	40	15	0	0	5	25	0	10	2	2	0	0	0	1	0	0	1	126.444	92	104	116	74	65	72	52	48	79	98	154	178
Streptomycin sulfate	CC1C(C(C(O1)OC2C(C(C(C(C2O)O)N=C(N)N)O)N=C(N)N)OC3C(C(C(C(O3)CO)O)O)NC)(C=O)O.CC1C(C(C(O1)OC2C(C(C(C(C2O)O)N=C(N)N)O)N=C(N)N)OC3C(C(C(C(O3)CO)O)O)NC)(C=O)O.OS(=O)(=O)O.OS(=O)(=O)O.OS(=O)(=O)O	71.1588	63.2611	6	14	0	0	0	0	0	0	0	0	0	0	0	0	0	0	179	95	0	0	53	84	0	42	14	36	3	0	0	0	0	0	0	1659.33	1134	2285	2414	2288	2348	2298	2312	2154	564	706	1126	1316
Sulfisoxazole	CC1=C(ON=C1C)NS(=O)(=O)C2=CC=C(C=C2)N	13.9385	12.5648	0	0	22.1559	2.41002	4.77733	22.1559	1.23088	3.81593	3.88456	0.215809	1.9448	90.858	5.04767	5.09708	11	11	31	18	0	0	7	13	0	11	3	3	1	0	0	0	0	0	0	276.444	221.333	399.667	284.667	305.333	310.667	200	118	76	107	127	193	193
Dapsone	C1=CC(=CC=C1N)S(=O)(=O)C2=CC=C(C=C2)N	13.1413	11.2438	0	0	21.0193	2.41987	4.83974	21.0193	1.23643	3.75744	3.68318	0.216658	1.8344	89.7406	5.27886	5.02755	12	12	29	17	0	0	5	12	0	12	2	2	1	0	0	0	0	0	0	226.444	169.333	324	304	257.333	204	180	84	52	100	122	180	194
Kanamycin A sulfate	C1C(C(C(C(C1N)OC2C(C(C(C(O2)CN)O)O)O)O)OC3C(C(C(C(O3)CO)O)N)O)N.OS(=O)(=O)O	28.7121	24.5643	2	4	0	0	0	0	0	0	0	0	0	0	0	0	0	0	76	38	0	0	20	38	0	18	4	15	1	0	0	0	0	0	0	624.444	423.667	859	964	773	692	677	648	609	232	301	480	573
Pyrazinamide	C1=CN=C(C=N1)C(=O)N	6.5423	6.2361	0	0	11.19	2.19399	4.38799	11.19	1.24333	3.08977	2.85639	0.317376	0.944197	27.6091	3.06768	3.21279	6	6	14	9	0	0	4	5	0	5	3	1	0	0	0	0	0	0	0	154	138	172	150	84	27	0	0	0	45	51	67	59
Ethionamide	CCC1=NC=CC(=C1)C(=S)N	7.95651	7.58116	0	0	13.6133	2.25911	4.51822	13.6133	1.23757	3.2867	3.08652	0.280592	1.22235	39.0408	3.54917	3.75992	6	6	21	11	0	0	3	10	0	8	2	0	1	0	0	0	0	0	0	114.444	120.667	139.667	113	66.6667	32.6667	3.66667	0	0	60	70	103	107
Sulfamerazine	CC1=NC(=NC=C1)NS(=O)(=O)C2=CC=C(C=C2)N	13.91	11.7773	0	0	21.8516	2.37659	4.75318	21.8516	1.21398	3.80883	3.81015	0.211675	1.92546	97.9591	5.44217	5.17234	12	12	30	18	0	0	7	12	0	11	4	2	1	0	0	0	0	0	0	266.444	207.333	381.667	304.667	320.333	264.667	230	118	82	104	123	181	188
Succinylsulfathiazole	C1=CC(=CC=C1NC(=O)CCC(=O)O)S(=O)(=O)NC2=NC=CS2	17.555	14.6104	1	0	28.1572	2.38217	4.75113	28.1572	1.22423	4.03936	3.92239	0.170539	2.19961	332.932	14.4753	6.64085	11	11	36	23	0	0	10	13	0	13	3	5	2	0	0	0	0	0	0	368.889	264	439.667	363.778	397.333	422.667	264.667	242	274	127	152	217	226
Sulfamethoxypyridazine	COC1=NN=C(C=C1)NS(=O)(=O)C2=CC=C(C=C2)N	14.5078	12.069	0	0	23.5997	2.37641	4.75282	23.5997	1.24209	3.85835	3.86132	0.203227	1.99286	117.248	6.17095	5.40615	12	12	31	19	0	0	8	12	0	11	4	3	1	0	0	0	0	0	0	302.444	235.333	416.667	355.333	316	296.667	232	212.667	132	108	128	185	194
Sulfadimethoxine	COC1=NC(=NC(=C1)NS(=O)(=O)C2=CC=C(C=C2)N)OC	15.922	13.5607	0	0	25.9816	2.39206	4.78412	25.9816	1.23722	3.95451	4.09744	0.195116	2.1523	126.103	6.0049	5.57904	12	12	35	21	0	0	9	14	0	12	4	4	1	0	0	0	0	0	0	346.444	271.333	489.667	419.333	436	305.333	434.333	226	170	120	141	208	221
Sulfanilamide	C1=CC(=CC=C1N)S(=O)(=O)N	8.30271	7.76336	0	0	12.5273	2.31148	4.62295	12.5273	1.13885	3.30252	3.10251	0.282046	1.22752	37.0809	3.37099	3.70841	6	6	19	11	0	0	5	8	0	6	2	2	1	0	0	0	0	0	0	158.444	90.6667	220	146	104.667	62	45	0	0	62	71	100	99
Sulfamethizole	CC1=NN=C(S1)NS(=O)(=O)C2=CC=C(C=C2)N	13.2029	11.7097	0	0	20.7127	2.3835	4.74257	20.7127	1.21839	3.75894	3.77278	0.221928	1.85844	84.2733	4.95725	4.96469	11	11	27	17	0	0	8	10	0	9	4	2	2	0	0	0	0	0	0	248.889	181.667	329.667	264.778	235.333	268.667	168	94.6667	59	98	115	168	160
Sulfapyridine	C1=CC=NC(=C1)NS(=O)(=O)C2=CC=C(C=C2)N	13.0935	11.1155	0	0	21.1391	2.37024	4.74048	21.1391	1.24347	3.75196	3.68049	0.216499	1.83367	95.3399	5.60823	5.08808	12	12	28	17	0	0	6	11	0	11	3	2	1	0	0	0	0	0	0	242.444	181.333	342.667	281.333	278.667	236	196	98	66	97	117	168	178
Sulfameter	COC1=CN=C(N=C1)NS(=O)(=O)C2=CC=C(C=C2)N	14.5078	12.069	0	0	23.5997	2.37641	4.75282	23.5997	1.24209	3.85835	3.86132	0.203227	1.99286	117.248	6.17095	5.40615	12	12	31	19	0	0	8	12	0	11	4	3	1	0	0	0	0	0	0	302.444	231.333	416.667	358.667	348.667	276.667	232	208.667	130	108	128	185	193
Sulfamethazine sodium	CC1=CC(=NC(=N1)[N-]S(=O)(=O)C2=CC=C(C=C2)N)C.[Na+]	14.7265	12.4916	1	1	0	0	0	0	0	0	0	0	0	0	0	0	12	12	33	20	0	0	8	13	0	12	4	2	1	0	0	0	0	0	0	294.444	228.667	449.667	350.667	353	289.333	258	130	92	111	129	193	196
Piromidic acid	CCN1C=C(C(=O)C2=CN=C(N=C21)N3CCCC3)C(=O)O	16.349	13.9254	1	0	27.0974	2.48655	4.96768	27.0974	1.29035	3.98522	4.04291	0.19252	2.1389	139.092	6.62342	5.67707	10	11	37	21	0	0	7	16	0	14	4	3	0	0	0	0	0	0	0	332	330	505	522	541	340	275	144	115	128	163	258	291
Paromomycin sulfate	C1C(C(C(C(C1N)OC2C(C(C(C(O2)CO)O)O)N)OC3C(C(C(O3)CO)OC4C(C(C(C(O4)CN)O)O)N)O)O)N.OS(=O)(=O)O	35.7712	29.9186	2	5	0	0	0	0	0	0	0	0	0	0	0	0	0	0	94	47	0	0	24	47	0	23	5	18	1	0	0	0	0	0	0	770.444	547.667	1072	1229	1024	1043	1033	1046	1000	291	382	616	733
Phthalylsulfathiazole	C1=CC=C(C(=C1)C(=O)NC2=CC=C(C=C2)S(=O)(=O)NC3=NC=CS3)C(=O)O	20.9692	16.9691	1	0	34.0684	2.39424	4.78077	34.0684	1.26179	4.21787	4.69002	0.173705	2.53869	183.538	6.7977	6.20567	17	17	40	27	0	0	10	13	0	17	3	5	2	0	0	0	0	0	0	428.889	343	587.667	557.778	579.333	551.667	350.667	317.333	351.333	153	187	268	289
2-Aminobenzenesulfonamide	C1=CC=C(C(=C1)N)S(=O)(=O)N	8.26227	7.94506	0	0	12.5349	2.34185	4.68369	12.5349	1.13953	3.30292	3.08002	0.280002	1.22025	37.1795	3.37995	3.71107	6	6	19	11	0	0	5	8	0	6	2	2	1	0	0	0	0	0	0	158.444	91.6667	223.667	162	146	45	0	0	0	62	72	103	103
Naftifine hydrochloride	CN(CC=CC1=CC=CC=C1)CC2=CC=CC3=CC=CC=C32.Cl	16.9991	12.9559	0	1	0	0	0	0	0	0	0	0	0	0	0	0	16	17	45	23	0	0	2	22	0	21	1	0	0	0	0	1	0	0	1	224.444	245	313	294	226	195	163	151	151	132	164	257	281
Itraconazole	CCC(C)N1C(=O)N(C=N1)C2=CC=C(C=C2)N3CCN(CC3)C4=CC=C(C=C4)OCC5COC(O5)(CN6C=NC=N6)C7=C(C=C(C=C7)Cl)Cl	38.9837	26.0051	0	0	65.0008	2.50791	4.9372	65.0008	1.32655	4.83695	4.22194	0.0861621	3.02953	11390.3	232.455	10.9298	28	28	87	49	0	0	14	38	0	35	8	4	0	0	0	2	0	0	2	667.21	709.222	1014.11	959	926.938	903.889	779.667	717.667	662.889	306	393	630	711
Liranaftate	CN(C1=NC(=CC=C1)OC)C(=S)OC2=CC3=C(CCCC3)C=C2	17.7751	13.9222	0	0	30.3103	2.37087	4.74173	30.3103	1.31784	4.06093	4.35168	0.189203	2.30347	155.353	6.75447	5.87861	12	12	43	23	0	0	5	20	0	18	2	2	1	0	0	0	0	0	0	290.444	308.667	409.333	381	316.333	263.333	238	201.333	186.333	138	171	267	301
Fluconazole	C1=CC(=C(C=C1F)F)C(CN2C=NC=N2)(CN3C=NC=N3)O	17.2462	15.3827	0	0	27.8607	2.45196	4.8876	27.8607	1.26639	4.02779	4.09206	0.186003	2.19751	150.643	6.84739	5.80337	16	16	34	22	0	0	9	12	0	13	6	1	0	0	2	0	0	0	2	408	371	502	456	566	562	567	470	240	128	158	245	251
Voriconazole	CC(C1=NC=NC=C1F)C(CN2C=NC=N2)(C3=C(C=C(C=C3)F)F)O	19.4438	17.0572	0	0	31.4852	2.4975	4.9893	31.4852	1.25941	4.14886	4.27031	0.170812	2.36798	185.162	7.4065	6.13752	17	17	39	25	0	0	9	14	0	16	5	1	0	0	3	0	0	0	3	470	416	586	621	667	666	710	647	412	146	182	283	319
Griseofulvin	CC1CC(=O)C=C(C12C(=O)C3=C(O2)C(=C(C=C3OC)OC)Cl)OC	18.4353	16.3449	0	0	30.3692	2.63596	5.12473	30.3692	1.26538	4.1208	4.14572	0.172738	2.29755	176.673	7.36136	6.04977	6	6	41	24	1	0	7	17	0	17	0	6	0	0	0	1	0	0	1	395.605	378.111	588.222	734.778	718.111	454.778	384.111	213.889	129.667	149	190	320	359
Chlorphenesin carbamate	C1=CC(=CC=C1OCC(COC(=O)N)O)Cl	11.7513	10.159	0	0	19.3965	2.21958	4.43916	19.3965	1.21228	3.64663	3.44375	0.215234	1.70656	110.896	6.931	5.1786	6	6	28	16	0	0	6	12	0	10	1	4	0	0	0	1	0	0	1	243.605	204.111	254.667	212.667	176.111	183.667	161.556	126.333	107.444	84	98	138	142
Amphotericin b	CC1C=CC=CC=CC=CC=CC=CC=CC(CC2C(C(CC(O2)(CC(CC(C(CCC(CC(CC(=O)OC(C(C1O)C)C)O)O)O)O)O)O)O)C(=O)O)OC3C(C(C(C(O3)C)O)N)O	48.9499	31.9909	1	1	78.4553	2.46553	4.93106	78.4553	1.207	5.05787	4.72541	0.0726986	3.42476	100021	1538.79	13.3849	0	0	138	65	0	2	18	73	0	47	1	17	0	0	0	0	0	0	0	872	731	1014	1191	1340	1141	1399	1297	1502	391	499	806	980
Terconazole	CC(C)N1CCN(CC1)C2=CC=C(C=C2)OCC3COC(O3)(CN4C=NC=N4)C5=C(C=C(C=C5)Cl)Cl	28.5389	20.7797	0	1	47.0009	2.5079	4.93717	47.0009	1.30558	4.52395	4.18486	0.116246	2.71241	2240.11	62.2253	8.99521	17	17	67	36	0	0	10	31	0	26	5	3	0	0	0	2	0	0	2	459.21	479.222	663.111	616	640.938	646.889	552.667	479.667	432.889	225	287	466	525
Nilstat	CC1C=CC=CCCC=CC=CC=CC=CC(CC2C(C(CC(O2)(CC(C(CCC(CC(CC(CC(=O)OC(C(C1O)C)C)O)O)O)O)O)O)O)C(=O)O)OC3C(C(C(C(O3)C)O)N)O	48.9499	31.9904	1	1	78.4595	2.46736	4.93471	78.4595	1.20707	5.05787	4.72007	0.0726165	3.42363	103876	1598.1	13.4228	0	0	140	65	0	2	18	75	0	47	1	17	0	0	0	0	0	0	0	862	720	1002	1180	1338	1150	1362	1267	1527	393	503	816	994
Thiabendazole	C1=CC=C2C(=C1)NC(=N2)C3=CSC=N3	11.2328	9.84619	0	0	19.021	2.42143	4.61495	19.021	1.35864	3.61153	3.49494	0.249639	1.58779	69.9396	4.99569	4.5841	14	15	21	14	0	0	4	7	0	10	3	0	1	0	0	0	0	0	0	184.444	206	291	229.667	172	101.333	70	22	0	83	104	155	139
Ciclopirox olamine	CC1=CC(=O)N(C(=C1)C2CCCCC2)O.C(CO)N	13.6419	12.4539	0	1	0	0	0	0	0	0	0	0	0	0	0	0	6	6	43	19	0	0	5	24	0	14	2	3	0	0	0	0	0	0	0	224	201	265	276	171	113	66	20	0	110	138	221	245
Flubendazole	COC(=O)NC1=NC2=C(N1)C=C(C=C2)C(=O)C3=CC=C(C=C3)F	17.8845	14.1732	0	0	29.6608	2.4371	4.79551	29.6608	1.2896	4.06611	4.06716	0.176833	2.23585	200.794	8.73018	6.13519	15	16	35	23	0	0	7	12	0	16	3	3	0	0	1	0	0	0	1	406	381	548	493	470	419	398	318	254	132	161	239	247
Levamisole hydrochloride	C1CSC2=NC(CN21)C3=CC=CC=C3.Cl	11.2328	9.78007	0	2	0	0	0	0	0	0	0	0	0	0	0	0	6	6	28	15	0	0	4	13	0	11	2	0	1	0	0	1	0	0	1	148.889	161	214	159.333	121.667	99	55	20	6	89	115	184	182
Pyrantel tartrate	CN1CCCN=C1C=CC2=CC=CS2.C(C(C(=O)O)O)(C(=O)O)O	17.5745	16.9721	2	2	0	0	0	0	0	0	0	0	0	0	0	0	5	5	44	24	0	0	9	20	0	15	2	6	1	0	0	0	0	0	0	362.444	291.667	393	382	293.667	207.667	86.3333	37.3333	12	130	156	225	221
Mebendazole	COC(=O)NC1=NC2=C(N1)C=C(C=C2)C(=O)C3=CC=CC=C3	17.068	13.6838	0	0	28.8986	2.4355	4.78595	28.8986	1.31357	4.02244	3.98385	0.181084	2.17071	191.889	8.72223	6.04537	15	16	35	22	0	0	6	13	0	16	3	3	0	0	0	0	0	0	0	350	347	500	447	438	381	322	269	197	127	156	233	242
Praziquantel	C1CCC(CC1)C(=O)N2CC3C4=CC=CC=C4CCN3C(=O)C2	18.3609	14.014	0	0	31.0663	2.49198	4.98396	31.0663	1.35071	4.09079	4.16382	0.181036	2.25934	205.573	8.93795	6.15871	6	6	47	23	0	0	4	24	0	19	2	2	0	0	0	0	0	0	0	276	278	397	421	397	384	284	218	125	150	202	341	419
Diethylcarbamazine citrate	CCN(CC)C(=O)N1CCN(CC1)C.C(C(=O)O)C(CC(=O)O)(C(=O)O)O	19.2763	19.179	3	1	0	0	0	0	0	0	0	0	0	0	0	0	0	0	56	27	0	0	11	29	0	16	3	8	0	0	0	0	0	0	0	434	341	453	428	454	413	160	14	2	151	179	286	313
Oxantel pamoate	CN1CCCN=C1C=CC2=CC(=CC=C2)O.C1=CC=C2C(=C1)C=C(C(=C2CC3=C(C(=CC4=CC=CC=C43)C(=O)O)O)O)C(=O)O	35.0785	28.4255	2	2	0	0	0	0	0	0	0	0	0	0	0	0	26	28	77	45	0	0	9	32	0	36	2	7	0	0	0	0	0	0	0	648	646	922	945	941	864	902	833	671	268	335	520	599
Tetramisole hydrochloride	C1CSC2=NC(CN21)C3=CC=CC=C3.Cl	11.2328	9.78007	0	2	0	0	0	0	0	0	0	0	0	0	0	0	6	6	28	15	0	0	4	13	0	11	2	0	1	0	0	1	0	0	1	148.889	161	214	159.333	121.667	99	55	20	6	89	115	184	182
Bephenium hydroxynaphthoate	C[N+](C)(CCOC1=CC=CC=C1)CC2=CC=CC=C2.C1=CC=C2C=C(C(=CC2=C1)C(=O)O)[O-]	25.2734	21.1696	2	1	0	0	0	0	0	0	0	0	0	0	0	0	22	23	62	33	0	0	5	29	0	28	1	4	0	0	0	0	0	0	0	432	411	540	516	441	297	229	159	114	193	235	368	388
Hydroxychloroquine sulfate	CCN(CCCC(C)NC1=C2C=CC(=CC2=NC=C1)Cl)CCO.OS(=O)(=O)O	20.5726	17.3727	2	1	0	0	0	0	0	0	0	0	0	0	0	0	10	11	56	28	0	0	10	28	0	18	3	5	1	0	0	1	0	0	1	358.049	253.778	483.667	307.444	241	185.444	143.444	137.333	147.333	158	188	285	315
Quinidine hydrochloride monohydrate	COC1=CC2=C(C=CN=C2C=C1)C(C3CC4CCN3CC4C=C)O.O.Cl	18.9586	14.8517	0	1	0	0	0	0	0	0	0	0	0	0	0	0	10	11	53	26	0	2	6	27	0	20	2	3	0	0	0	1	0	0	1	302.444	298	425	460	402	383	323	247	174	159	207	351	422
Primaquine phosphate	CC(CCCN)NC1=C2C(=CC(=C1)OC)C=CC=N2.OP(=O)(O)O.OP(=O)(O)O	21.0988	18.9174	6	1	0	0	0	0	0	0	0	0	0	0	0	0	10	11	56	29	0	0	14	27	0	15	3	9	0	2	0	0	0	0	0	440.617	249.333	630	315	268	213	135	92	77	159	178	260	270
Chloroquine phosphate	CCN(CC)CCCC(C)NC1=C2C=CC(=CC2=NC=C1)Cl.OP(=O)(O)O.OP(=O)(O)O	23.3296	20.3687	6	1	0	0	0	0	0	0	0	0	0	0	0	0	10	11	64	32	0	0	14	32	0	18	3	8	0	2	0	1	0	0	1	430.222	250.444	617.667	278.444	218	168.444	130.444	117.333	118.333	178	202	300	319
Etanidazole	C1=CN(C(=N1)[N+](=O)[O-])CC(=O)NCCO	10.8539	10.6243	0	0	18.191	2.33237	4.54341	18.191	1.21273	3.58855	3.25516	0.217011	1.58571	121.408	8.09389	5.20462	5	5	25	15	0	0	8	10	0	7	4	4	0	0	0	0	0	0	0	290	227	317	300	268	236	193	85	86	78	94	134	131
Meglumine	CNCC(C(C(C(CO)O)O)O)O	8.80152	9.35325	0	1	15.1766	2.25228	4.50456	15.1766	1.16743	3.40232	3.16767	0.243667	1.41536	53.1179	4.08599	4.23488	0	0	30	13	0	0	6	17	0	7	1	5	0	0	0	0	0	0	0	186	121	169	251	192	129	71	27	5	71	89	135	150
1-[Amino-(4-chloroanilino)methylidene]-2-propan-2-ylguanidine;hydrochloride	CC(C)N=C(N)N=C(N)NC1=CC=C(C=C1)Cl.Cl	12.5678	11.0574	0	5	0	0	0	0	0	0	0	0	0	0	0	0	6	6	35	18	0	0	7	17	0	11	5	0	0	0	0	2	0	0	2	196.049	206.111	251.667	210.667	191.111	152.111	133.111	96.2222	65.1111	95	106	160	161
Sulfabenzamide	C1=CC=C(C=C1)C(=O)NS(=O)(=O)C2=CC=C(C=C2)N	14.5767	12.4426	0	0	23.5997	2.37641	4.75282	23.5997	1.24209	3.85835	3.86132	0.203227	1.99286	114.228	6.01202	5.38005	12	12	31	19	0	0	6	12	0	13	2	3	1	0	0	0	0	0	0	278.444	207.333	386.667	336.667	370.667	280	258	172	108	108	131	188	203
Zalcitabine	C1CC(OC1CO)N2C=CC(=NC2=O)N	11.4516	10.3312	0	0	18.9343	2.38331	4.70357	18.9343	1.26229	3.63542	3.56849	0.237899	1.67761	70.483	4.69887	4.66084	6	6	28	15	0	0	6	13	0	9	3	3	0	0	0	0	0	0	0	236	215	316	283	245	150	107	93	26	89	113	176	186
Famciclovir	CC(=O)OCC(CCN1C=NC2=CN=C(N=C21)N)COC(=O)C	17.4366	14.825	0	0	28.2731	2.41811	4.71061	28.2731	1.22926	4.03555	3.53672	0.15377	2.09611	578.098	25.1347	7.19265	9	10	42	23	0	0	9	19	0	14	5	4	0	0	0	0	0	0	0	378	345	454	346	316	304	345	402	375	131	156	243	254
Stavudine	CC1=CN(C(=O)NC1=O)C2C=CC(O2)CO	12.2277	11.1149	0	0	20.1472	2.40696	4.76699	20.1472	1.2592	3.69934	3.6733	0.229581	1.77109	77.3473	4.8342	4.81831	6	6	28	16	0	0	6	12	0	10	2	4	0	0	0	0	0	0	0	272	241	367	339	317	192	147	116	37	94	118	182	187
Lamivudine	C1C(OC(S1)CO)N2C=CC(=NC2=O)N	11.4516	10.3312	0	0	18.9343	2.38331	4.70357	18.9343	1.26229	3.63542	3.56849	0.237899	1.67761	70.483	4.69887	4.66084	6	6	26	15	0	0	7	11	0	8	3	3	1	0	0	0	0	0	0	232.444	208.333	301.333	269.667	235.667	131.333	101.667	89	26	87	109	165	166
Rimantadine hydrochloride	CC(C12CC3CC(C1)CC(C3)C2)N.Cl	10.7638	9.03062	0	1	0	0	0	0	0	0	0	0	0	0	0	0	0	0	36	14	0	4	2	22	0	12	1	0	0	0	0	1	0	0	1	86.4444	102	148	129	66	24	0	0	0	100	137	265	315
Penciclovir	C1=NC2=C(N1CCC(CO)CO)N=C(NC2=O)N	13.5325	12.1665	0	0	22.5311	2.45061	4.78773	22.5311	1.25173	3.80652	3.5055	0.19475	1.84212	192.996	10.722	5.85046	9	10	33	18	0	0	8	15	0	10	5	3	0	0	0	0	0	0	0	284	262	385	371	317	186	176	211	132	105	132	205	213
Valacyclovir hydrochloride	CC(C)C(C(=O)OCCOCN1C=NC2=C1N=C(NC2=O)N)N.Cl	17.4247	14.7131	0	1	0	0	0	0	0	0	0	0	0	0	0	0	9	10	45	24	0	0	11	21	0	13	6	4	0	0	0	1	0	0	1	374.444	344	505	498	401	248	242	223	227	135	163	254	256
Didanosine	C1CC(OC1CO)N2C=NC3=C2N=CNC3=O	13.3827	11.8214	0	0	22.4433	2.47502	4.79427	22.4433	1.3202	3.79148	3.72683	0.219225	1.84619	100.863	5.93309	5.14439	9	10	29	17	0	0	7	12	0	10	4	3	0	0	0	0	0	0	0	284	272	415	400	337	195	178	134	55	104	136	214	219
(-)-Emtricitabine	CC(C)OC(=O)OCOP(=O)(COC(C)CN1C=NC2=C(N=CN=C21)N)OCOC(=O)OC(C)C.C1C(OC(S1)CO)N2C=C(C(=NC2=O)N)F.C(=CC(=O)O)C(=O)O	43.9835	38.1552	2	0	0	0	0	0	0	0	0	0	0	0	0	0	15	16	103	59	0	0	28	44	0	31	8	17	1	1	1	0	0	0	1	1075.75	848.444	1337.89	1096	1064.78	837.111	835.556	718	780.889	326	384	569	582
Podophyllotoxin	COC1=CC(=CC(=C1OC)OC)C2C3C(COC3=O)C(C4=CC5=C(C=C24)OCO5)O	23.8156	19.7748	0	0	39.9131	2.59473	5.14125	39.9131	1.33044	4.36426	4.64113	0.154704	2.63357	306.475	10.2158	6.82375	12	12	52	30	0	0	8	22	0	22	0	8	0	0	0	0	0	0	0	504	478	740	804	824	784	836	851	570	192	251	424	493
Ganciclovir	C1=NC2=C(N1COC(CO)CO)N=C(NC2=O)N	13.5325	12.1665	0	0	22.5311	2.45061	4.78773	22.5311	1.25173	3.80652	3.5055	0.19475	1.84212	192.996	10.722	5.85046	9	10	31	18	0	0	9	13	0	9	5	4	0	0	0	0	0	0	0	316	282	421	439	373	218	228	211	132	103	128	194	193
Moroxydine hydrochloride	C1COCCN1C(=N)N=C(N)N.Cl	8.77301	8.20652	0	5	0	0	0	0	0	0	0	0	0	0	0	0	0	0	27	13	0	0	7	14	0	6	5	1	0	0	0	1	0	0	1	168.444	152	188	150	130	94	48	36	0	68	79	122	129
Acyclovir	C1=NC2=C(N1COCCO)N=C(NC2=O)N	12.1183	10.7886	0	0	20.0384	2.44888	4.78392	20.0384	1.2524	3.69417	3.41421	0.213388	1.69795	164.587	10.2867	5.57345	9	10	27	16	0	0	8	11	0	8	5	3	0	0	0	0	0	0	0	282	258	383	380	321	165	157	112	66	91	112	170	162
Nocodazole	COC(=O)NC1=NC2=C(N1)C=C(C=C2)C(=O)C3=CC=CS3	16.3609	13.7721	0	0	27.3895	2.43725	4.76735	27.3895	1.30426	3.98228	3.97756	0.189408	2.12261	165.751	7.89291	5.85242	14	15	32	21	0	0	7	11	0	14	3	3	1	0	0	0	0	0	0	332.444	321.667	467.667	393.667	412	334.667	285.333	227	163.667	121	148	220	215
Alfadolone acetate	CC(=O)OCC(=O)C1CCC2C1(CC(=O)C3C2CCC4C3(CCC(C4)O)C)C	22.3769	17.8563	0	0	35.2769	2.63925	5.23708	35.2769	1.25989	4.28879	4.41363	0.15763	2.51432	431.327	15.4046	7.09649	0	0	62	28	0	0	5	34	0	23	0	5	0	0	0	0	0	0	0	342	311	436	493	492	446	356	319	241	194	263	491	625
Alfaxalone	CC(=O)C1CCC2C1(CC(=O)C3C2CCC4C3(CCC(C4)O)C)C	19.4391	15.89	0	0	30.3424	2.63775	5.23493	30.3424	1.26427	4.15178	4.34325	0.180969	2.34409	163.623	6.81763	5.97304	0	0	56	24	0	0	3	32	0	21	0	3	0	0	0	0	0	0	0	250	243	347	403	384	304	229	163	106	174	240	459	586
Azapropazone	CCCC1C(=O)N2C3=C(C=CC(=C3)C)N=C(N2C1=O)N(C)C	17.1536	14.7716	0	3	27.9022	2.58616	5.06286	27.9022	1.26828	4.03511	4.02536	0.182971	2.18107	158.734	7.21518	5.85569	6	6	42	22	0	0	6	20	0	16	4	2	0	0	0	0	0	0	0	316	336	527	605	565	392	202	80	19	140	177	303	334
Meptazinol hydrochloride	CCC1(CCCCN(C1)C)C2=CC(=CC=C2)O.Cl	12.8851	11.4832	0	1	0	0	0	0	0	0	0	0	0	0	0	0	6	6	42	18	0	0	3	24	0	15	1	1	0	0	0	1	0	0	1	160.444	165	215	236	178	139	99	40	0	110	139	241	303
[truncated: 1,606 more columns]
