# Supplementary material for: Machine Learning Uncovers Adverse Drug Effects on Intestinal Bacteria
Source: Pharmaceutics. 2021 Jul 6;13(7):1026. doi: 10.3390/pharmaceutics13071026 (PMC8308984; doi:10.3390/pharmaceutics13071026)
Supplement: Supplementary file 1 [file pharmaceutics-13-01026-s001.zip › Drugs vs bacteria best model.ipynb]

# %% [code]
#load required packages
import sklearn   
import pandas as pd
import numpy as np
from sklearn.preprocessing import StandardScaler  
from sklearn.model_selection import train_test_split   
from sklearn.model_selection import KFold  
from sklearn.ensemble import ExtraTreesClassifier 
from sklearn.model_selection import cross_validate 
from sklearn.metrics import roc_auc_score  
from sklearn.model_selection import ShuffleSplit 
from numpy import mean
from numpy import std 

# %% [code]
#Load dataset  
df1 = pd.read_excel #Excel load dataset file

# %% [code]
#Clean dataset
df = df1.dropna()  
df = df.drop(['SMILES'], axis=1) 
df = df.set_index('Drug')  

# %% [code]
#Set features 
features = df.loc[:, 'ABC':'mZagreb2']   
X = np.array(features)  
#Feature scaling 
scaler = StandardScaler()
scaler.fit(X)
X = scaler.transform(X)
#Save scaled training features into a dataframe  
names = list(features.columns.values) 

# %% [code]
#Set labels 
labels = df.loc[:, 'Akkermansia muciniphila (NT5021)':'Veillonella parvula (NT5017)']    
y = np.array(labels) 
#Convert y p-values to True (affected) or False (not affected): these will be the categories
y = y < 0.05 

# %% [code]
#Extra trees model
#Build cross-validation procedure (10 folds)
cv = ShuffleSplit(n_splits=10, test_size=0.2, random_state=0) 
#Build model
clf = ExtraTreesClassifier(random_state=0, n_estimators= 1000, min_samples_split= 5, min_samples_leaf= 1, max_features= 'auto', 
                           max_depth= 60, bootstrap= False)  
#Outline scoring methods 
scoring = ['roc_auc', 'recall_weighted', 'precision_weighted', 'f1_weighted']
#Fit and evaluate performance
scores = cross_validate(clf, X, y, cv=cv, scoring=scoring)  
score1 = scores['test_roc_auc'] 
print("%0.3f AUROC with a standard deviation of %0.3f" % (score1.mean(), score1.std())) 
score2 = scores['test_recall_weighted']  
print("%0.3f recall_weighted with a standard deviation of %0.3f" % (score2.mean(), score2.std()))  
score3 = scores['test_precision_weighted']   
print("%0.3f precision_weighted with a standard deviation of %0.3f" % (score3.mean(), score3.std()))  
score4 = scores['test_f1_weighted'] 
print("%0.3f f1_weighted with a standard deviation of %0.3f" % (score4.mean(), score4.std())) 

# %% [code]
#Get predictions for unseen compounds
# Load new data (1613 Mordred chemical features for unseen compound)
model.predict([#chemical features for unseen compound]) 
# Output will be an array of 40 'True' and/or 'False' predictions for each of the 40 gut bacterial strains: 

# Order of predictive outputs for each bacterium:
#Akkermansia muciniphila (NT5021), Bacteroides caccae (NT5050), Bacteroides fragilis (ET) (NT5033), 
#Bacteroides fragilis (NT) (NT5003), Bacteroides ovatus (NT5054), Bacteroides thetaiotaomicron (NT5004), 
#Bacteroides uniformis (NT5002), Bacteroides vulgatus (NT5001), Bacteroides xylanisolvens (NT5064), 
#Bifidobacterium adolescentis (NT5022), Bifidobacterium longum (NT5028), Bilophila wadsworthia (NT5036), 
#Blautia obeum (NT5069), Clostridium bolteae (NT5026), Clostridium difficile (NT5083), Clostridium perfringens (NT5032), 
#Clostridium ramosum (NT5006), Clostridium saccharolyticum (NT5037), Collinsella aerofaciens (NT5073), 
#Coprococcus comes (NT5048), Dorea formicigenerans (NT5076), Eggerthella lenta (NT5024), Escherichia coli ED1a (NT5078), 
#Escherichia coli IAI1 (NT5077), Eubacterium eligens (NT5075), Eubacterium rectale (NT5009), Fusobacterium nucleatum (NT5025), 
#Lactobacillus paracasei (NT5042), Odoribacter splanchnicus (NT5081), Parabacteroides distasonis (NT5074), 
#Parabacteroides merdae (NT5071), Prevotella copri (NT5019), Roseburia hominis (NT5079), Roseburia intestinalis (NT5011), 
#Ruminococcus bromii (NT5045), Ruminococcus gnavus (NT5046), Ruminococcus torques (NT5047), 
#Streptococcus parasanguinis (NT5072), Streptococcus salivarius (NT5038), Veillonella parvula (NT5017)

# %% [code]
